# Supplementary material for: Genome-Wide Association Study of Birth Wool Length, Birth Weight, and Head Color in Chinese Tan Sheep Through Whole-Genome Re-Sequencing
Source: Animals (Basel). 2024 Dec 3;14(23):3495. doi: 10.3390/ani14233495 (PMC11640532; doi:10.3390/ani14233495)
Supplement: Supplementary file 1 [file animals-14-03495-s001.zip]

Archive with 1 entries (1 files):
- animals-3311873-supplementary.xlsx
