# Supplementary material for: Genome-Wide Association Study of Birth Wool Length, Birth Weight, and Head Color in Chinese Tan Sheep Through Whole-Genome Re-Sequencing
Source: Animals (Basel). 2024 Dec 3;14(23):3495. doi: 10.3390/ani14233495 (PMC11640532; doi:10.3390/ani14233495)
Supplement: Supplementary file 1 [file animals-14-03495-s001.zip › animals-3311873-supplementary.xlsx]

## Sheet: Table S1
Table S1：Summary of phenotypic data and mapping statistics for the 256 Chinese Tan sheep that were sequenced in this study.
Sample	Coat color	Sex	Birth weight (kg)	Birth wool length (cm)	Clean base(G)	Total reads	Mapped reads	Mapped ratio(%)	Mapped Depth (x)
23160001D	black-head	female	4.7	4.7	34.07	228593567	223403442	98.03	12.33
23160002D	white	female	5.3	6.9	32.11	215293942	210933984	98.19	11.53
23160004D	white	female	5.2	5.4	64.52	433351623	424826648	98.24	23.02
23160005D	white	female	5.3	5.3	50.5	339146506	332435658	98.23	18.01
23160006D	black-head	female	3.8	4.2	47.97	322092769	316371788	98.43	17.17
23160007D	white	female	4.8	5.7	49.35	332509564	325866708	98.23	17.58
23160008D	black-head	female	5.1	4.9	221.16	1489137365	1459435006	98.24	77.87
23160009D	white	female	5.4	5.9	50.95	341609051	333240014	97.78	18.08
23160010D	black-head	female	5.2	6.1	46.13	310788394	303972298	98.06	16.61
23160011D	black-head	female	4.8	5.9	42.17	283216744	277085088	98.06	15.14
23160013D	black-head	female	4	5.6	43.65	293313943	287294274	98.18	15.57
23160014D	white	female	4.7	5.2	29.74	199386238	195029700	98.13	10.74
23160015D	white	female	4.9	5.7	31.85	214195546	209811034	98.19	11.42
23160016D	black-head	female	5.2	5.2	33.69	226266653	221501874	98.13	12.14
23160017D	black-head	female	4.7	4.2	44.48	299986194	293750114	98.17	15.94
23160018D	white	female	4.5	5.3	28.41	190349392	186460746	98.17	10.23
23160019D	white	female	5.6	6.7	35.47	237817542	232755940	98.09	12.72
23160020D	white	female	4.9	4.7	29.53	198757483	194467406	98.08	10.63
23160021D	black-head	female	4.9	5.3	38.35	257720753	249962922	97.28	13.79
23160022D	white	female	4.9	6.1	29.77	199774651	194178714	97.47	10.74
23160023D	black-head	female	4.9	4.5	32.03	214900237	209961658	97.94	11.57
23160024D	white	male	5.4	6.6	34.46	231283241	226125832	98.01	12.32
23160025D	white	female	5.1	5.3	33.86	227144801	222213484	98.06	12.08
23160026D	black-head	female	5	4.2	37.5	251554619	246346556	98.16	13.42
23160027D	white	female	5.2	6.4	39.25	263901000	258448106	98.17	14.11
23160028D	white	female	5.6	5.9	36.9	247071601	240319644	97.66	13.53
23160029D	black-head	female	6.8	5.6	37.47	252321578	247154526	98.2	13.52
23160030D	white	female	5.8	6.9	34.68	232244639	227749302	98.29	12.54
23160031D	white	female	4.5	6.8	68.66	464003500	452056086	97.71	24.53
23160032D	white	female	5.2	4.3	42.72	287897322	281704652	98.11	15.28
23160033D	white	female	5.3	6.5	50.06	335917138	329121326	98.2	17.82
23160034D	white	male	4.8	5.6	35.63	239670423	233817144	97.82	12.88
23160036D	white	female	4.5	4.2	30.34	203529781	199465472	98.23	10.97
23160037D	black-head	female	5	4.8	33.93	227249842	222951212	98.3	11.95
23160038D	black-head	female	6.2	5.9	39.69	266491967	261579890	98.38	14.31
23160039D	white	female	4.6	5.3	33.3	223382017	219010768	98.26	12.07
23160040D	white	female	5.6	6.3	40.28	270114214	264671628	98.2	14.42
23160041D	white	female	5	5.9	39.38	264073681	258821558	98.22	14.1
23160042D	white	female	5.8	5.2	38.15	256046998	251134518	98.3	13.7
23160043D	white	female	6	7.4	50.74	341335273	334589762	98.25	18
23160044D	white	female	5	4.8	33.5	224433759	219968618	98.23	12.14
23160045D	white	female	5.2	6.1	32.55	218382343	214287258	98.34	11.72
23160048D	white	male	5.1	6.5	36.6	245524250	239880926	97.91	12.91
23160049D	black-head	female	5.4	6.3	40.56	274021588	267128806	97.77	14.69
23160050D	white	female	4.6	6.2	38.93	261302653	255717446	98.09	14.01
23160051D	black-head	female	6.4	6.2	31.05	208570538	204372220	98.21	11.16
23160052D	black-head	female	4.8	4.9	42.4	284409002	278885926	98.26	15.1
23160053D	black-head	female	5.3	5.9	54.73	369131698	358824692	97.51	19.64
23160054D	black-head	female	4.6	4.8	63.38	426703854	417626818	98.13	22.64
23160055D	white	female	4.5	4.9	31.85	213796482	209061000	98.02	11.35
23160056D	black-head	female	4.5	5.1	42.02	282008477	276155328	98.15	15.08
23160057D	black-head	female	4.6	4.9	49.44	331946051	325214926	98.21	17.75
23160058D	black-head	female	5.1	5.7	30.35	203179647	199050038	98.18	11.04
23160059D	white	female	4.8	5.9	35.14	236686894	231950124	98.25	12.78
23160060D	black-head	female	4.9	6.4	30.84	206744441	202496768	98.16	11.08
23160061D	white	female	4.1	5.1	32.71	219199779	214729014	98.17	11.61
23160062D	black-head	female	5.3	5.4	37.4	251106999	246032622	98.2	13.42
23160063D	white	female	4.6	6.4	37.38	250967697	245827910	98.18	13.42
23160064D	white	female	5.4	5.9	38.42	257419591	252576790	98.32	13.74
23160066D	black-head	female	5.4	6.3	31.69	212479701	208185228	98.19	11.42
23160067D	white	female	4.2	5.6	28.83	193160457	189233342	98.18	10.44
23160068D	white	female	4.9	4.5	40.7	273450382	268168430	98.28	14.57
23160069D	white	female	6.3	6.9	56.64	382513590	363447228	96.21	20.62
23160070D	white	female	5	5.4	34.09	228687172	223570780	97.98	12.32
23160071D	white	male	6.2	5.6	40.52	271723816	266455390	98.26	14.45
23160072D	white	female	4.6	5.8	47.06	316430731	309607608	98.08	16.77
23160073D	white	female	5.8	6.4	44.28	297166177	291456472	98.29	15.78
23160074D	black-head	female	5	5.1	88.95	598944853	586363044	98.13	31.64
23160075D	white	female	4.8	4.8	41.23	276439251	270852636	98.2	14.72
23160076D	black-head	female	3.5	4.3	58.84	397136145	388196760	98.01	21.06
23160077D	white	female	5	6.8	38.08	255125946	248439050	97.81	13.89
23160078D	black-head	female	5.1	6.2	45.57	305793661	298954670	97.98	16.37
23160079D	white	female	4.3	4.6	50.21	338086555	329873374	97.83	18.09
23160080D	white	female	4.7	5.9	37.86	253951094	248523348	98.09	13.66
23160081D	white	female	3.9	5.4	32.35	217763594	213339988	98.2	11.7
23160082D	white	female	5	5.2	45.92	308751798	301855194	98.01	16.54
23160083D	white	female	4.7	6.2	36.93	247591794	241917548	97.94	13.31
23160084D	white	female	6.8	5.8	37.5	251767060	246420568	98.11	13.5
23160085D	white	female	4	4.1	40.31	270941842	265394828	98.18	14.49
23160086D	white	male	5.3	6.1	35.93	241287107	234772028	97.58	12.88
23160087D	black-head	female	5.7	5.8	51.5	346038706	338848938	98.15	18.5
23160088D	white	female	5.6	5.4	30.07	202038019	198262080	98.35	10.84
23160089D	white	female	5	6.9	30.92	208527383	204749408	98.4	11.14
23160090D	white	female	5.2	5.7	35.12	235426887	230890574	98.27	12.63
23160091D	black-head	female	5.4	5.9	39.71	266062558	260829254	98.24	14.3
23160092D	white	female	4.7	7.1	27.9	187204118	183789924	98.37	10.07
23160093D	black-head	female	5.4	5.5	37.07	248580145	243818722	98.29	13.37
23160094D	black-head	female	3.7	4.9	30.93	207389550	203167280	98.19	11.19
23160095D	white	female	4	3.2	76.53	513715144	502789996	98.1	27.04
23160096D	white	female	4.8	6.2	50.87	341522763	334360896	98.13	18.15
23160097D	black-head	female	4.3	5.1	36.4	244395738	239791250	98.33	13.1
23160098D	white	female	5	7.2	28.78	193142645	189192798	98.18	10.41
23160099D	white	female	4.4	5.1	36.6	245479279	240371514	98.13	13.19
23160100D	white	female	5.9	5.2	48.36	325833209	319855236	98.38	17.32
23160102D	black-head	female	5.9	6.3	51.36	344787456	337962742	98.24	18.34
23160103D	white	female	5.8	6.1	46.71	313256379	305517064	97.77	16.63
23160104D	white	female	4.9	5.2	36.57	245813234	241406410	98.42	13.25
23160105D	white	female	5.1	6.2	34.99	234600833	229721476	98.13	12.53
23160106D	black-head	female	4.8	5.1	32.1	215823712	211540916	98.22	11.62
23160107D	white	female	4.2	4.9	44.75	300850087	294059768	97.98	15.96
23160108D	white	female	4.8	5.8	34.11	229584086	224507278	98.03	12.27
23160110D	black-head	female	4.9	5.9	33.35	225943692	221417022	98.25	12.15
23160111D	white	female	5.6	6.1	37	248948938	243841612	98.18	13.27
23160112D	white	female	6.2	5.9	43.34	291767362	285247312	98.02	15.58
23160113D	white	female	4.7	5.4	43.58	292349605	286601562	98.26	15.67
23160114D	white	female	3.9	5.4	32.3	217232398	212890790	98.23	11.68
23160115D	black-head	female	5.8	5.3	36.07	242733289	236857340	97.83	13.11
23160117D	white	female	6.3	6.8	32.3	216752652	211775736	97.98	11.79
23160118D	white	male	5.4	6.2	38.7	260347106	254570474	98.01	13.96
23160119D	white	female	4.6	4.3	33.11	222652716	218452436	98.33	11.95
23160120D	white	male	5.9	7.2	37.88	255717404	250797068	98.29	13.53
23160121D	black-head	female	3.7	5.4	35.45	237078098	232446260	98.29	12.75
23160122D	white	female	3.8	4.9	38.95	261559046	255397376	97.89	13.99
23160124D	black-head	male	4.9	5.2	29.48	199016192	194434318	97.94	10.67
23160125D	black-head	female	4.3	5.1	27.85	187945104	183533308	97.91	10.16
23160126D	black-head	female	4.1	5.4	33.12	222763737	217953540	98.07	11.93
23160127D	black-head	female	4.3	7.3	34.45	232743620	227107196	97.85	12.49
23160128D	white	female	5.3	5.2	39.37	265405632	260846394	98.51	14.22
23160129D	white	female	4.8	5.4	36.58	246746794	241475046	98.13	13.21
23160130D	black-head	female	5.1	5.4	35.69	240331110	233913442	97.61	12.97
23160131D	white	female	4.7	6.3	42.26	283617157	277451642	98.06	15.34
23160132D	white	female	5.2	5.3	36.55	244763228	238103760	97.69	13.34
23160133D	white	female	5.1	5.3	30.81	207912688	202729470	97.81	11.21
23160134D	white	female	5.8	3.4	35.44	238391216	232418550	97.76	12.8
23160135D	black-head	female	4	4.3	37.3	251281481	246154960	98.2	13.51
23160136D	white	female	3.6	5.3	31.19	210239768	205913952	98.19	11.28
23160137D	white	female	4.7	5.2	31.6	213912533	209885480	98.37	11.45
23160138D	black-head	female	6.5	4.9	30.94	208074658	203459936	98.02	11.18
23160139D	white	female	4.3	4.4	55.48	373381922	364227588	97.8	19.83
23160140D	white	female	5.4	4.7	39.58	266298643	260062330	97.92	14.23
23160141D	white	female	5.3	6.3	43.98	296891368	290533152	98.11	15.85
23160142D	white	female	4.3	5.4	37.91	255812039	250826802	98.29	13.68
23160144D	white	female	5.9	5.1	37.62	252904304	247863344	98.23	13.58
23160145D	black-head	female	5.2	5.8	35.2	237094497	232009336	98.08	12.58
23160147D	white	female	5.7	5.7	33.52	227388810	223239530	98.41	12.13
23160149D	black-head	female	5.6	6.4	40.52	275186355	269915918	98.32	14.55
23160150D	white	female	3.7	4	65.79	442960732	431828514	97.75	23.66
23160151D	white	female	4.6	5.8	33.52	225459262	220858392	98.19	12.19
23160152D	black-head	female	5.3	6.9	32.73	220717324	216240918	98.21	11.87
23160153D	white	female	5.4	5.6	30.61	206080087	201430320	97.98	11.18
23160154D	black-head	female	4.6	5.2	26.16	175997381	171821162	97.87	9.56
23160155D	white	female	5	5.2	29.46	198266035	193888962	98.03	10.76
23160156D	white	female	5.8	5.8	32.35	217592150	213035670	98.13	11.65
23160158D	white	female	5.4	5.9	29.97	201357422	197430714	98.26	10.83
23160159D	white	female	5.9	4.8	35.87	241074802	236129988	98.17	13.02
23160160D	white	female	4.6	5.8	35.48	238670391	232900528	97.82	12.82
23160161D	black-head	female	5.3	6.9	34.58	232503449	226898254	97.84	12.5
23160162D	white	female	5.3	4.9	31.09	208806173	203501498	97.7	11.34
23160163D	white	female	4.9	6.1	29.83	200077960	195725594	98.04	10.82
23160164D	black-head	female	4.3	4.9	31.63	212770997	208616930	98.26	11.51
23160165D	white	female	4.7	4.9	31.86	213882931	208593640	97.76	11.42
23160166D	black-head	female	4.8	4.3	30.17	202461572	197478904	97.76	10.96
23160167D	white	female	4.4	4.9	30.63	205304836	200829886	98.03	11.05
23160168D	white	female	5.5	6.9	32.35	217524478	211493874	97.49	11.79
23160169D	white	female	5.3	5.2	32.91	221393960	214962558	97.37	11.92
23160170D	white	female	4.3	5.3	29.42	197826330	191681734	97.17	10.71
23160171D	white	female	6.2	6	31.05	208579707	203231512	97.68	11.28
23160172D	black-head	female	5.8	6.1	28.59	192121023	187715744	97.94	10.4
23160173D	black-head	female	5.3	5.4	30.83	207419088	203024726	98.1	11.16
23160174D	black-head	female	5.1	6.4	26.78	180517131	176919908	98.22	9.78
23160175D	black-head	female	5.8	6.2	32.61	219067124	214179376	98	11.81
23160176D	white	female	4	5.3	29.99	203075683	198010702	97.78	10.88
23160177D	white	female	4.9	6.1	36.47	246064749	233374636	95.26	13.26
23160178D	white	female	6.9	5.5	31.97	215990270	211339674	98.08	11.65
23160179D	white	male	4.7	6.3	29.85	200916907	195157506	97.41	10.86
23160180D	white	female	4.8	5.5	32.43	221280395	214402482	97.25	11.82
23160181D	white	female	5.8	7	26.76	181889101	178095586	98.17	9.8
23160182D	black-head	female	5.4	5.8	29.4	198010440	194078838	98.24	10.66
23160183D	white	female	4.6	4.2	36.09	244016973	238986192	98.18	13.13
23160184D	black-head	female	4.9	4.3	32.06	215726217	211275126	98.17	11.69
23160185D	white	female	4.8	5.2	30.81	208360843	203418450	97.9	11.22
23160186D	white	female	5.7	6.8	26.73	180405289	176161986	97.91	9.76
23160187D	white	female	4.7	5.8	31.08	209103060	204254236	97.93	11.28
23160188D	black-head	female	4.3	4.7	31.58	212703601	207851628	97.97	11.38
23160189D	white	female	4.3	5.9	27.85	188594990	185109458	98.38	10.2
23160190D	white	female	4.8	4.5	29.9	200964678	196014136	97.79	10.8
23160191D	black-head	female	4.9	5.1	26.8	180020562	176276304	98.13	9.72
23160192D	white	male	5.5	5.8	30.98	208242342	203773970	98.1	11.24
23160195D	black-head	male	5.3	6.9	30.93	208269757	202797238	97.67	11.21
23160196D	black-head	female	3.6	5.3	120.62	812417336	796545418	98.26	42.84
23160197D	black-head	female	5.4	5.4	31.77	213566956	208684324	97.95	11.63
23160198D	white	male	5.8	4.2	28.19	189535263	184212014	97.46	10.21
23160199D	black-head	male	5.1	5.4	29.95	201871672	196710766	97.73	10.86
23160200D	white	female	4.6	4.2	30.64	205738350	200501294	97.7	11.05
23160201D	white	male	6.2	4.7	40	270181071	264578266	98.16	14.37
23160202D	white	male	3.6	3.9	29.79	200157740	195327376	97.83	10.83
23160203D	white	male	6.1	5.7	30.03	202406638	196839618	97.55	10.83
23160204D	white	female	5.3	5.8	30.72	206118811	200864108	97.68	11.15
23160205D	black-head	female	4.3	4.6	36.44	245339365	240073882	98.09	13.2
23160206D	white	male	5.3	6.7	33.85	227660413	222304246	97.91	12.2
23160207D	black-head	male	5.3	5.6	36.49	245220772	239406422	97.89	13.17
23160208D	white	male	5.4	5.3	35.71	239931058	234972784	98.17	12.8
23160209D	white	male	4.9	6.3	29.71	199903937	195540856	98.08	10.77
23160210D	white	male	6.1	6.2	36.57	244769694	239170696	98.03	13.21
23160211D	white	female	5.1	5.3	32.71	221000580	216783930	98.36	11.94
23160212D	black-head	male	4.4	5.1	32.13	216419683	211586876	98.05	11.73
23160213D	white	male	6.7	6.9	33.87	228276019	222545172	97.78	12.31
23160214D	white	female	5.8	5.9	29.02	195232038	191245078	98.21	10.53
23160215D	black-head	male	5.7	6.2	56.09	379510291	370911438	98.05	20.34
23160216D	black-head	male	5.2	5.1	42.97	289676403	282634500	97.87	15.48
23160217D	black-head	male	6.2	4.7	34.75	234215671	228761924	97.97	12.58
23160218D	black-head	female	4.9	6.6	31.86	215372077	210805518	98.17	11.7
23160219D	white	male	5.8	5.9	29.06	196275901	192144114	98.19	10.57
23160221D	white	female	5.5	6.8	31.34	211293936	206567974	98.02	11.42
23160222D	white	male	7.6	6.3	29.48	198685750	193830848	97.88	10.76
23160223D	white	male	4.3	5.9	29.24	197501886	192997292	98.02	10.64
23160224D	white	female	5.3	5.8	30.45	204538020	200385010	98.21	11.06
23160225D	white	female	4.9	5.5	34.74	234135214	229644842	98.36	12.54
23160226D	white	male	5.1	6.3	39.34	266328641	258486858	97.42	14.24
23160227D	white	female	5.6	6.8	32.44	218896739	213443398	97.83	11.81
23160229D	white	male	5.3	6.7	29.62	200305808	194524048	97.49	10.87
23160230D	white	male	5	6.3	34.89	235130203	229763820	98	12.6
23160231D	white	female	5.6	5.9	37.68	253419506	245967752	97.39	13.74
23160232D	white	male	6.2	5.8	31.71	213287928	208118614	97.86	11.48
23160233D	white	male	6.2	5.6	33.93	228744956	221727104	97.3	12.31
23160234D	white	female	4.8	4.5	37.67	254032244	248771838	98.21	13.55
23160235D	white	female	4.8	4.9	36.44	245069704	239674258	98.06	13.09
23160236D	white	female	6.1	4.8	33.13	223617477	218061936	97.82	12.01
23160237D	black-head	male	5.8	5.9	34.2	231544459	226291234	98.03	12.28
23160238D	white	male	5.8	5.9	43.55	295431627	284760130	96.74	15.75
23160239D	white	male	5.8	6.3	34.64	233465394	227880238	97.89	12.6
23160240D	black-head	male	5.7	4.6	38.75	261209114	254956276	97.89	13.94
23160241D	white	male	5.1	5.7	38.12	255746854	247803250	97.45	13.79
23160242D	white	male	5.4	6.1	40.54	273942774	267388868	97.94	14.55
23160244D	white	male	5.3	6.8	35.41	239310558	234066684	98.1	12.84
23160245D	white	male	4.8	5.7	28.97	195585758	191176388	98.03	10.53
23160246D	white	male	4.9	5.2	29.09	196016958	191925184	98.18	10.6
23160247D	white	male	5.2	5.8	33	222369282	217336632	98.02	11.98
23160248D	white	female	4.2	4.5	36.35	246848659	241955240	98.29	13.22
23160249D	white	male	6.9	6.5	44.04	297366347	291234710	98.23	15.86
23160250D	white	male	6	5.5	39.4	264967509	258564226	97.87	14.17
23160251D	white	female	4.9	7.2	27.97	194168185	158222958	83.95	10.19
23160252D	black-head	female	4.6	4.2	40.09	270528701	264503260	98.06	14.67
23160253D	black-head	male	6.9	6.7	32.41	220105633	213260506	97.3	11.8
23160254D	white	female	6.2	7.3	36.26	244345728	238783970	98.01	13.22
23160255D	black-head	female	4.7	4.9	35	243363423	209690746	88.16	12.73
23160256D	black-head	female	4.2	5.3	32.85	221734999	215499060	97.52	11.95
23160258D	white	male	4.9	5.1	33.96	229034549	222881722	97.63	12.3
23160259D	black-head	male	5.8	6.4	32.54	220492301	206756018	94.48	11.87
23160260D	white	female	5.4	6.2	40.93	276342805	270459130	98.16	14.97
23160261D	white	female	4.7	5.4	35.48	238495389	232396470	97.74	12.88
23160262D	black-head	male	6.9	6.5	33.89	228354710	223102696	97.98	12.25
23160263D	black-head	male	5.3	6.7	32.1	217360274	213062840	98.3	11.72
23160264D	white	female	4	4.2	45.19	303715650	297334096	98.15	16.47
23160265D	black-head	female	4.8	6.3	33.67	226365088	221452918	98.09	12.27
23160266D	white	female	4.9	5.7	33.78	226615020	219481618	97.4	12.2
23160267D	black-head	female	5.3	6.2	32.2	216797377	212081016	98.09	11.72
23160268D	black-head	male	4.9	4.8	43.3	291780941	285146090	98.02	15.61
23160269D	black-head	female	3.9	4.7	56.3	378668062	371029622	98.23	20.09
23160270D	black-head	male	6.3	6.2	29.47	198183567	193661688	98	10.73
23160272D	black-head	male	4.8	5.6	28.46	191251726	186918686	98	10.19
23160273D	white	male	5.9	5.7	35.71	240102010	233966442	97.74	12.9
23160274D	black-head	male	5.9	7.2	33.73	227013891	221701476	97.94	12.19
23160275D	white	female	5	5.4	34.49	231939489	227102042	98.16	12.37
23160276D	black-head	female	5.1	5.4	32.17	215984448	211615602	98.22	11.65
23160277D	white	male	3.8	4.8	52.26	351528128	343278418	97.93	18.78

## Sheet: Table S2
Table S2: Genotype information and coat color association for SNP markers in sheep.
Sample Name	14251947	14252090	14252158	14252329	14252464	Coat Color
190022	T/A	G/A	C/T	G/T	C/T	Black
190050	T/T	G/G	C/C	T/T	C/C	White
190074	A/A	A/A	T/T	G/G	T/T	Black
190080	A/A	A/A	T/T	G/G	T/T	Black
190100	T/A	G/A	C/T	G/T	C/T	Black
190102	T/A	G/A	C/T	G/T	C/T	Black
190146	T/T	G/G	C/C	T/T	C/C	White
190210	T/A	G/A	C/T	G/T	C/T	Black
190224	T/T	G/G	C/C	T/T	C/C	White
190254	T/T	G/G	C/C	T/T	C/C	White
190258	T/A	G/A	T/T	G/G	T/T	Black
190296	T/T	G/G	C/C	T/T	C/C	Black
190300	T/T	G/G	C/C	T/T	C/C	White
190306	T/T	G/G	C/T	G/T	C/T	Black
190326	T/T	G/G	C/C	T/T	C/C	White
190334	T/A	G/A	T/T	G/G	T/T	Black
190356	A/A	A/A	T/T	G/G	T/T	Black
190360	T/T	G/G	C/C	T/T	C/C	White
190364	T/A	G/A	T/T	G/G	T/T	Black
190376	T/A	G/A	C/T	G/T	C/T	Black
190410	T/A	G/A	C/T	G/T	C/T	Black
190454	T/A	G/A	T/T	G/G	T/T	Black
190458	T/T	G/G	C/C	T/T	C/C	White
200010	T/T	G/G	C/T	G/T	C/T	White
200044	T/A	G/A	C/T	G/T	C/T	Black
200058	T/A	G/A	C/T	G/T	C/T	Black
200080	T/T	G/G	C/C	T/T	C/C	White
200114	T/T	G/G	C/T	G/T	C/T	White
200116	T/T	G/G	C/T	G/T	C/T	Black
200120	T/T	G/G	C/C	T/T	C/C	White
200124	A/A	A/A	T/T	G/G	T/T	Black
200140	T/T	G/G	C/C	T/T	C/C	White	A
200144	T/A	G/A	C/T	G/T	C/T	Black	T
200150	T/A	G/A	C/T	G/T	C/T	Black	C
200210	T/T	G/G	C/T	G/T	C/T	White	G
200248	T/T	G/G	C/T	G/T	C/T	White
200318	T/A	G/A	C/T	G/T	C/T	Black
200408	T/A	G/A	C/T	G/T	C/T	Black
200412	T/T	G/G	C/C	T/T	C/C	White
200432	T/A	G/A	C/T	G/T	C/T	Black
200452	T/T	G/G	C/T	G/T	C/T	White
210018	T/A	G/A	T/T	G/G	T/T	Black
210022	T/T	G/G	C/C	T/T	C/C	White
210034	T/A	G/A	C/T	G/T	C/T	Black
210038	T/T	G/G	C/C	T/T	C/C	White
210046	T/T	G/G	C/C	T/T	C/C	White
210062	T/A	G/A	T/T	G/G	T/T	Black
210092	T/T	G/G	C/C	T/T	C/C	White
210106	T/T	G/G	C/C	T/T	C/C	White
210178	T/A	G/A	C/T	G/T	C/T	Black
210198	T/T	G/G	C/C	T/T	C/C	White
210236	T/A	G/A	C/T	G/T	C/T	Black
210256	T/A	G/A	C/T	G/T	C/T	Black
210292	T/A	G/A	C/T	G/T	C/T	Black
220004	T/T	G/G	C/C	T/T	C/C	White
220032	T/A	G/A	C/T	G/T	C/T	Black
220046	T/A	G/A	C/T	G/T	C/T	Black
220056	T/T	G/G	C/C	T/T	C/C	White
220104	T/T	G/G	T/T	G/G	T/T	White
220114	T/T	G/G	C/C	T/T	C/C	White
220118	T/T	G/G	C/T	G/T	C/T	White
220132	T/T	G/G	C/C	T/T	C/C	Black
220134	T/T	G/G	C/T	G/T	C/T	White
220138	T/T	G/G	C/C	T/T	C/C	White
220142	T/T	G/G	C/T	G/T	C/T	White
220158	T/T	G/G	C/C	T/T	C/C	White
220164	T/T	G/G	C/T	G/T	C/T	White
220166	T/T	G/G	C/T	G/T	C/T	White
220168	T/T	G/G	C/C	T/T	C/C	White
220170	T/A	G/A	C/T	G/T	C/T	Black
220176	T/T	G/G	T/T	G/G	T/T	White
220190	T/T	G/G	C/T	G/T	C/T	White
220198	T/A	G/A	C/T	G/T	C/T	Black
220218	T/T	G/G	C/C	T/T	C/C	White
220224	T/T	G/G	C/T	G/T	C/T	White
220228	T/A	G/A	C/T	G/T	C/T	Black
220244	T/A	G/A	C/T	G/T	C/T	Black
220294	T/T	G/G	C/T	G/T	C/T	White
220306	T/A	G/A	C/T	G/T	C/T	Black
220342	T/T	G/G	C/C	T/T	C/C	White
220354	T/A	G/A	C/T	G/T	C/T	Black
220378	T/A	G/A	C/T	G/T	C/T	Black
220392	T/T	G/G	C/T	G/T	C/T	White
220398	T/A	G/A	C/T	G/T	C/T	Black
220420	T/T	G/G	C/C	T/T	C/C	White
220428	T/T	G/G	C/C	T/T	C/C	White
220444	T/A	G/A	C/T	G/T	C/T	Black
220448	T/T	G/G	C/C	T/T	C/C	White
220460	T/T	G/G	C/C	T/T	C/C	White
220480	T/A	G/A	C/T	G/T	C/T	Black
220494	T/A	G/A	C/T	G/T	C/T	Black
220496	T/T	G/G	C/C	T/T	C/C	White
220500	T/T	G/G	C/C	T/T	C/C	White
220522	T/A	G/A	C/T	G/T	C/T	Black
220526	T/T	G/G	C/T	G/T	C/T	White
220540	T/T	G/G	T/T	G/G	T/T	White
220548	T/A	G/A	T/T	G/G	T/T	Black
220566	A/A	A/A	T/T	G/G	T/T	Black
220626	T/A	G/A	C/T	G/T	C/T	Black
220642	T/T	G/G	C/C	T/T	C/C	White
220660	T/A	G/A	T/T	G/G	T/T	Black
220760	T/A	G/A	C/T	G/T	C/T	Black

## Sheet: Table S3
Table S3: The primer sequence information of PCR amplification.
Informatin	Name	Sequences
First PCR primer	MC1R:F	GGCTGGTGAGTCTTGTGGAGAAC
First PCR primer	MC1R:R	TTCTTGAAGATGCAGCCACAGGT
Second PCR primer	14251947_AF	TGTTCGTGGGCCGGATTAGTTTGCAACCTGCACTCCCCGAA
Second PCR primer	14251947_PF	GTACTACTTCATCTGCTGCCTGGCTTTTTT
Second PCR primer	14251947_TF	TGTTCGTGGGCCGGATTAGTGCAACCTGCACTCCCCGAT
Second PCR primer	14252090_AR	TTCCGCGTTCGGACTGATATTTATGGAGCTGCAGATGAGCACCTT
Second PCR primer	14252090_GR	TTCCGCGTTCGGACTGATATATGGAGCTGCAGATGAGCACTTC
Second PCR primer	14252090_PR	AATGACATTGTCCAGCTGCTGTACCTTTT
Second PCR primer	14252158_CR	TACGGTTATTCGGGCTCCTGGCAGGGCGTAGAAGATGGAGTTG
Second PCR primer	14252158_PR	TAGCRGTCCACAGCGWTGGCATTTTTTTT
Second PCR primer	14252158_TR	TACGGTTATTCGGGCTCCTGTTCGCAGGGCGTAGAAGATGGAGCTA
Second PCR primer	14252329_GF	TCTCTCGGGTCAATTCGTCCGTTGGCTTCTTCATAGCCATGATG
Second PCR primer	14252329_PF	GCCCTGATGRCCGTCCTCTATTTTTTTT
Second PCR primer	14252329_TF	TCTCTCGGGTCAATTCGTCCTTGGTTGGCTTCTTCATAGCCATGATT
Second PCR primer	14252464_CF	TGTTCGTGGGCCGGATTAGTCGCTGCCACCCTCACCTTC
Second PCR primer	14252464_PF	CTGCTGGGCGTCTTCTTCCTCTTTTTTTTTTTTTTT
Second PCR primer	14252464_TF	TGTTCGTGGGCCGGATTAGTTTCGCTGCCACCCTCACCTTT

## Sheet: Table S4
Table S4：The significant SNPs and annotated genes about birth wool length.
Chromosome	Start	End	Refer	Alt	P value	Annotation
chr13	6290080	6290080	A	G	4.25186e-09	intergenic	LOC121816292(dist=73363),SPTLC3(dist=127569)
chr13	6291889	6291889	G	T	8.03874e-09	intergenic	LOC121816292(dist=75172),SPTLC3(dist=125760)
chr13	6290352	6290352	G	T	9.38222e-09	intergenic	LOC121816292(dist=73635),SPTLC3(dist=127297)
chr13	6290356	6290356	A	G	9.38222e-09	intergenic	LOC121816292(dist=73639),SPTLC3(dist=127293)
chr13	6288198	6288198	T	C	1.05166e-08	intergenic	LOC121816292(dist=71481),SPTLC3(dist=129451)
chr13	6290909	6290909	T	C	1.26132e-08	intergenic	LOC121816292(dist=74192),SPTLC3(dist=126740)
chr13	6288230	6288230	G	A	1.34763e-08	intergenic	LOC121816292(dist=71513),SPTLC3(dist=129419)
chr13	6290516	6290516	G	A	1.63856e-08	intergenic	LOC121816292(dist=73799),SPTLC3(dist=127133)
chr13	6289506	6289506	A	G	2.25885e-08	intergenic	LOC121816292(dist=72789),SPTLC3(dist=128143)
chr13	6280567	6280567	T	C	7.27459e-08	intergenic	LOC121816292(dist=63850),SPTLC3(dist=137082)
chr13	6289904	6289904	A	G	7.80394e-08	intergenic	LOC121816292(dist=73187),SPTLC3(dist=127745)
chr13	6288354	6288354	G	A	8.59896e-08	intergenic	LOC121816292(dist=71637),SPTLC3(dist=129295)
chr13	6291507	6291507	T	C	9.89743e-08	intergenic	LOC121816292(dist=74790),SPTLC3(dist=126142)
chr13	6283119	6283119	A	G	1.13148e-07	intergenic	LOC121816292(dist=66402),SPTLC3(dist=134530)
chr8	72302130	72302130	C	G	1.54494e-07	intergenic	SAMD5(dist=300985),SASH1(dist=312708)
chr13	6290294	6290294	A	G	1.72076e-07	intergenic	LOC121816292(dist=73577),SPTLC3(dist=127355)
chr13	6288953	6288953	C	T	1.92658e-07	intergenic	LOC121816292(dist=72236),SPTLC3(dist=128696)
chr8	72276330	72276330	A	C	2.14103e-07	intergenic	SAMD5(dist=275185),SASH1(dist=338508)
chr13	6281982	6281982	T	C	2.36278e-07	intergenic	LOC121816292(dist=65265),SPTLC3(dist=135667)
chr8	72277479	72277479	A	G	4.11056e-07	intergenic	SAMD5(dist=276334),SASH1(dist=337359)
chr5	19697541	19697541	A	G	4.11168e-07	intronic	RAD50
chr8	72297590	72297590	A	G	4.55486e-07	intergenic	SAMD5(dist=296445),SASH1(dist=317248)
chr8	72276086	72276086	G	C	5.16469e-07	intergenic	SAMD5(dist=274941),SASH1(dist=338752)
chr13	8910582	8910582	G	A	6.22084e-07	intronic	MACROD2
chr13	6280710	6280710	T	A	6.57145e-07	intergenic	LOC121816292(dist=63993),SPTLC3(dist=136939)
chr8	72272637	72272637	T	C	6.64551e-07	intergenic	SAMD5(dist=271492),SASH1(dist=342201)
chr8	72278756	72278756	C	G	6.64551e-07	intergenic	SAMD5(dist=277611),SASH1(dist=336082)
chr8	72292975	72292975	G	T	6.84405e-07	intergenic	SAMD5(dist=291830),SASH1(dist=321863)
chr13	6290598	6290598	A	G	6.88696e-07	intergenic	LOC121816292(dist=73881),SPTLC3(dist=127051)
chr8	72284979	72284979	A	G	7.28856e-07	intergenic	SAMD5(dist=283834),SASH1(dist=329859)
chr8	72321830	72321830	T	A	9.55457e-07	intergenic	SAMD5(dist=320685),SASH1(dist=293008)
chr13	8910618	8910618	T	C	1.03977e-06	intronic	MACROD2
chr8	72294499	72294499	G	T	1.20897e-06	intergenic	SAMD5(dist=293354),SASH1(dist=320339)
chr8	72284661	72284661	G	A	1.28178e-06	intergenic	SAMD5(dist=283516),SASH1(dist=330177)
chr2	20912001	20912001	A	G	1.29217e-06	intergenic	CYLC2(dist=542794),GRIN3A(dist=429361)
chr12	15724937	15724937	A	G	1.29405e-06	intergenic	LOC114117409(dist=116085),LOC114117288(dist=587131)
chr12	15231964	15231964	G	A	1.31678e-06	intergenic	LOC121816115(dist=420289),TRNAS-GGA_166(dist=92659)
chr8	72274128	72274128	G	C	1.36952e-06	intergenic	SAMD5(dist=272983),SASH1(dist=340710)
chr2	249859730	249859730	T	G	1.3831e-06	intergenic	LOC105611592(dist=48736),LOC121818805(dist=63979)
chr17	11778867	11778867	T	C	1.42141e-06	intergenic	POU4F2(dist=26665),SLC10A7(dist=67344)
chr8	72279971	72279971	A	G	1.43534e-06	intergenic	SAMD5(dist=278826),SASH1(dist=334867)
chr8	72297600	72297600	G	A	1.52079e-06	intergenic	SAMD5(dist=296455),SASH1(dist=317238)
chr13	6289236	6289236	C	T	1.53161e-06	intergenic	LOC121816292(dist=72519),SPTLC3(dist=128413)
chr8	72280321	72280321	C	A	1.69373e-06	intergenic	SAMD5(dist=279176),SASH1(dist=334517)
chr5	70886081	70886081	G	A	1.82789e-06	intergenic	GABRB2(dist=70796),GABRA6(dist=55501)
chr3	207782368	207782368	T	C	2.10726e-06	intronic	EM4C
chr13	8911087	8911087	T	C	2.11989e-06	intronic	MACROD2
chr1	59201079	59201079	T	A	2.14769e-06	intergenic	ADGRL2(dist=492927),TTLL7(dist=1651200)
chr8	72272389	72272389	G	T	2.35434e-06	intergenic	SAMD5(dist=271244),SASH1(dist=342449)
chr12	15236406	15236406	T	C	2.47077e-06	intergenic	LOC121816115(dist=424731),TRNAS-GGA_166(dist=88217)
chr12	17903175	17903175	A	G	2.50983e-06	intergenic	LOC114117412(dist=111676),KCTD3(dist=145535)
chr2	155285076	155285076	A	G	2.60665e-06	intronic	GALNT13
chr13	6289443	6289443	T	C	2.61741e-06	intergenic	LOC121816292(dist=72726),SPTLC3(dist=128206)
chr12	15254242	15254242	T	G	2.67848e-06	intergenic	LOC121816115(dist=442567),TRNAS-GGA_166(dist=70381)
chr13	8910180	8910180	A	C	2.7027e-06	intronic	MACROD2
chr13	6291651	6291651	T	C	2.7139e-06	intergenic	LOC121816292(dist=74934),SPTLC3(dist=125998)
chr2	249871384	249871384	C	T	2.7195e-06	intergenic	LOC105611592(dist=60390),LOC121818805(dist=52325)
chr12	17726505	17726505	C	T	2.72844e-06	intergenic	TRNAY-GUA_32(dist=635072),LOC114117412(dist=64888)
chr2	159128912	159128912	A	G	2.8882e-06	intergenic	RND3(dist=46944),TRNAF-GAA_3(dist=609513)
chr18	28667842	28667842	A	T	2.99973e-06	intronic	IREB2
chr18	23091811	23091811	A	G	3.06866e-06	intronic	RASGRF1
chr13	6281667	6281667	G	A	3.14609e-06	intergenic	LOC121816292(dist=64950),SPTLC3(dist=135982)
chr13	8910776	8910776	G	T	3.31744e-06	intronic	MACROD2
chr13	8910777	8910777	G	T	3.31744e-06	intronic	MACROD2
chr8	72280915	72280915	C	T	3.45184e-06	intergenic	SAMD5(dist=279770),SASH1(dist=333923)
chr12	17726543	17726543	A	T	3.48161e-06	intergenic	TRNAY-GUA_32(dist=635110),LOC114117412(dist=64850)
chr8	72277156	72277156	A	T	3.48565e-06	intergenic	SAMD5(dist=276011),SASH1(dist=337682)
chr12	13841932	13841932	A	T	3.54366e-06	intergenic	TRNAC-GCA_164(dist=42769),LOC106990525(dist=455452)
chr12	15727491	15727491	A	C	3.55959e-06	intergenic	LOC114117409(dist=118639),LOC114117288(dist=584577)
chr8	69203955	69203955	A	T	3.56417e-06	intronic	UTRN
chr5	18430057	18430057	G	T	3.59354e-06	intronic	NCLN
chr12	15727446	15727446	T	C	3.59852e-06	intergenic	LOC114117409(dist=118594),LOC114117288(dist=584622)
chr12	13839081	13839081	T	C	3.8249e-06	intergenic	TRNAC-GCA_164(dist=39918),LOC106990525(dist=458303)
chr18	22896918	22896918	G	A	3.94833e-06	ncRNA_intronic	LOC121817045
chr13	6250275	6250275	A	G	4.07931e-06	intergenic	LOC121816292(dist=33558),SPTLC3(dist=167374)
chr13	79577584	79577584	A	T	4.10559e-06	intronic	SALL4
chr7	23413890	23413890	C	T	4.25721e-06	upstream	LOC114115807(dist=900)
chr12	17902825	17902825	G	A	4.29347e-06	intergenic	LOC114117412(dist=111326),KCTD3(dist=145885)
chr8	72280641	72280641	C	G	4.33637e-06	intergenic	SAMD5(dist=279496),SASH1(dist=334197)
chr18	60632919	60632919	T	G	4.33759e-06	intergenic	LOC114109133(dist=14328),TRNAS-GGA_209(dist=380194)
chr18	60632922	60632922	G	C	4.33759e-06	intergenic	LOC114109133(dist=14331),TRNAS-GGA_209(dist=380191)
chr13	8910839	8910839	G	T	4.50436e-06	intronic	MACROD2
chr12	13878487	13878487	G	T	4.51725e-06	intergenic	TRNAC-GCA_164(dist=79324),LOC106990525(dist=418897)
chr12	15259534	15259534	G	A	4.67485e-06	intergenic	LOC121816115(dist=447859),TRNAS-GGA_166(dist=65089)
chr12	13840570	13840570	G	T	4.70603e-06	intergenic	TRNAC-GCA_164(dist=41407),LOC106990525(dist=456814)
chr5	18430029	18430029	C	A	4.85055e-06	intronic	NCLN
chr5	4473774	4473774	C	T	4.85612e-06	intronic	ELL
chr8	72317753	72317753	A	G	4.98304e-06	intergenic	SAMD5(dist=316608),SASH1(dist=297085)
chr12	17720914	17720914	C	A	5.05776e-06	intergenic	TRNAY-GUA_32(dist=629481),LOC114117412(dist=70479)
chr2	247276139	247276139	T	C	5.06686e-06	intergenic	UBR4(dist=2923),LOC121818790(dist=49593)
chr5	18431384	18431384	C	G	5.0805e-06	intronic	NCLN
chr18	23085495	23085495	C	T	5.14935e-06	intronic	RASGRF1
chr2	235806125	235806125	C	A	5.17715e-06	intronic	COL16A1
chr5	19830442	19830442	C	T	5.19179e-06	ncRNA_intronic	LOC114114851
chr12	15266774	15266774	C	T	5.26477e-06	intergenic	LOC121816115(dist=455099),TRNAS-GGA_166(dist=57849)
chr2	155284945	155284945	G	A	5.29009e-06	intronic	GALNT13
chr11	47766626	47766626	A	G	5.4713e-06	intronic	DDX42
chr5	18916665	18916665	G	A	5.56059e-06	intergenic	GADD45B(dist=4528),TRNAG-UCC_38(dist=3278)
chr12	15259466	15259466	T	C	5.57952e-06	intergenic	LOC121816115(dist=447791),TRNAS-GGA_166(dist=65157)
chr12	15270506	15270506	T	C	5.59367e-06	intergenic	LOC121816115(dist=458831),TRNAS-GGA_166(dist=54117)
chr27	7494968	7494968	C	G	5.68083e-06	intergenic	PLCXD1(dist=137614),LOC101120895(dist=294139)
chr8	70194093	70194093	T	C	5.69056e-06	intronic	EPM2A
chr12	15261542	15261542	G	T	5.75498e-06	intergenic	LOC121816115(dist=449867),TRNAS-GGA_166(dist=63081)
chr12	15261543	15261543	A	G	5.75498e-06	intergenic	LOC121816115(dist=449868),TRNAS-GGA_166(dist=63080)
chr5	18431391	18431391	C	T	5.76985e-06	intronic	NCLN
chr12	15261634	15261634	C	T	5.80358e-06	intergenic	LOC121816115(dist=449959),TRNAS-GGA_166(dist=62989)
chr13	6278882	6278882	C	T	5.84219e-06	intergenic	LOC121816292(dist=62165),SPTLC3(dist=138767)
chr13	6272714	6272714	G	A	5.95073e-06	intergenic	LOC121816292(dist=55997),SPTLC3(dist=144935)
chr8	6303385	6303385	T	G	6.0261e-06	intergenic	LOC121820141(dist=150145),LOC114116254(dist=10910)
chr12	13825435	13825435	A	G	6.0556e-06	intergenic	TRNAC-GCA_164(dist=26272),LOC106990525(dist=471949)
chr13	8910717	8910717	C	T	6.08561e-06	intronic	MACROD2
chr13	8910718	8910718	T	G	6.08561e-06	intronic	MACROD2
chr13	8911362	8911362	T	G	6.10108e-06	intronic	MACROD2
chr5	19704937	19704937	A	G	6.16865e-06	intronic	RAD50
chr12	15260005	15260005	T	C	6.20193e-06	intergenic	LOC121816115(dist=448330),TRNAS-GGA_166(dist=64618)
chr5	18916664	18916664	C	A	6.20204e-06	intergenic	GADD45B(dist=4527),TRNAG-UCC_38(dist=3279)
chr5	19704605	19704605	T	C	6.20668e-06	intronic	RAD50
chr18	22935132	22935132	G	T	6.20972e-06	intergenic	LOC121817045(dist=19314),MORF4L1(dist=3764)
chr8	72318980	72318980	C	T	6.28627e-06	intergenic	SAMD5(dist=317835),SASH1(dist=295858)
chr5	70896378	70896378	G	A	6.31228e-06	intergenic	GABRB2(dist=81093),GABRA6(dist=45204)
chr7	23448405	23448405	A	G	6.3589e-06	ncRNA_intronic	LOC121820056
chr6	67350696	67350696	C	T	6.37806e-06	intergenic	NFXL1(dist=12508),CNGA1(dist=4694)
chr12	15259709	15259709	C	A	6.40038e-06	intergenic	LOC121816115(dist=448034),TRNAS-GGA_166(dist=64914)
chr13	8911245	8911245	T	G	6.43951e-06	intronic	MACROD2
chr12	17107761	17107761	T	C	6.46182e-06	intergenic	TRNAY-GUA_32(dist=16328),LOC114117412(dist=683632)
chr6	34725602	34725602	T	A	6.48738e-06	intronic	CCSER1
chr5	19705269	19705269	C	T	6.4941e-06	intronic	RAD50
chr12	13824445	13824445	T	C	6.51218e-06	intergenic	TRNAC-GCA_164(dist=25282),LOC106990525(dist=472939)
chr6	37730528	37730528	C	T	6.66166e-06	intergenic	LOC101120495(dist=165021),TRNAA-CGC_1(dist=62906)
chr4	105857263	105857263	G	A	6.66514e-06	intronic	TMEM178B
chr4	105858590	105858590	G	A	6.76517e-06	intronic	TMEM178B
chr12	17107872	17107872	A	G	6.772e-06	intergenic	TRNAY-GUA_32(dist=16439),LOC114117412(dist=683521)
chr5	19685621	19685621	G	A	6.7792e-06	intronic	RAD50
chr5	19685628	19685628	T	C	6.7792e-06	intronic	RAD50
chr2	177813935	177813935	A	G	6.78115e-06	intronic	NCKAP5
chr13	6290482	6290482	C	T	6.82031e-06	intergenic	LOC121816292(dist=73765),SPTLC3(dist=127167)
chr13	6289325	6289325	T	C	6.8898e-06	intergenic	LOC121816292(dist=72608),SPTLC3(dist=128324)
chr15	24221562	24221562	C	G	6.91466e-06	intronic	HTR3A
chr15	24221572	24221572	T	C	6.91466e-06	intronic	HTR3A
chr8	72293465	72293465	A	G	6.931e-06	intergenic	SAMD5(dist=292320),SASH1(dist=321373)
chr8	69203736	69203736	T	C	6.98471e-06	intronic	UTRN
chr12	17902948	17902948	C	G	7.08334e-06	intergenic	LOC114117412(dist=111449),KCTD3(dist=145762)
chr5	19685440	19685440	G	A	7.18708e-06	intronic	RAD50
chr7	42019011	42019011	C	T	7.2368e-06	intronic	PYGL
chr18	22960751	22960751	A	G	7.28033e-06	downstream	MORF4L1(dist=422)
chr9	67201052	67201052	A	G	7.2949e-06	intergenic	TRNAY-AUA_14(dist=687987),KCNV1(dist=201500)
chr5	4473685	4473685	A	G	7.31456e-06	intronic	ELL
chr12	13861623	13861623	G	A	7.31936e-06	intergenic	TRNAC-GCA_164(dist=62460),LOC106990525(dist=435761)
chr2	46476505	46476505	C	T	7.32791e-06	intergenic	LPL(dist=534396),LOC101123612(dist=324478)
chr7	65055512	65055512	C	T	7.35969e-06	intergenic	CNIH1(dist=5195),GMFB(dist=17003)
chr9	67202052	67202052	A	C	7.37492e-06	intergenic	TRNAY-AUA_14(dist=688987),KCNV1(dist=200500)
chr12	15238208	15238208	T	C	7.40989e-06	intergenic	LOC121816115(dist=426533),TRNAS-GGA_166(dist=86415)
chr5	19696215	19696215	C	G	7.46668e-06	intronic	RAD50
chr13	8910017	8910017	A	G	7.46916e-06	intronic	MACROD2
chr2	177827749	177827749	C	T	7.54067e-06	intronic	NCKAP5
chr12	15305507	15305507	T	C	7.57822e-06	intergenic	LOC121816115(dist=493832),TRNAS-GGA_166(dist=19116)
chr2	155285618	155285618	C	T	7.62267e-06	intronic	GALNT13
chr12	15718745	15718745	T	C	7.71474e-06	intergenic	LOC114117409(dist=109893),LOC114117288(dist=593323)
chr4	105857716	105857716	A	G	7.77242e-06	intronic	TMEM178B
chr18	22972378	22972378	T	G	7.80119e-06	intronic	CTSH
chr17	4528395	4528395	A	G	7.80426e-06	intergenic	MND1(dist=4285),TRIM2(dist=3299)
chr12	15234896	15234896	C	T	7.80652e-06	intergenic	LOC121816115(dist=423221),TRNAS-GGA_166(dist=89727)
chr12	13863630	13863630	T	C	7.82659e-06	intergenic	TRNAC-GCA_164(dist=64467),LOC106990525(dist=433754)
chr5	4474099	4474099	C	G	7.92241e-06	intronic	ELL
chr18	60508112	60508112	A	G	7.93748e-06	intergenic	LOC121817127(dist=663179),LOC114109133(dist=51759)
chr12	15236152	15236152	T	C	8.02943e-06	intergenic	LOC121816115(dist=424477),TRNAS-GGA_166(dist=88471)
chr20	1863940	1863940	T	C	8.05622e-06	intergenic	KHDRBS2(dist=812207),PRIM2(dist=877455)
chr2	20375395	20375395	T	C	8.08885e-06	intergenic	CYLC2(dist=6188),GRIN3A(dist=965967)
chr12	15727479	15727479	A	C	8.12361e-06	intergenic	LOC114117409(dist=118627),LOC114117288(dist=584589)
chr5	19692933	19692933	G	T	8.13014e-06	intronic	RAD50
chr9	48383127	48383127	G	A	8.16055e-06	intergenic	LOC105607365(dist=267604),MSC(dist=11900)
chr22	50374392	50374392	T	A	8.24673e-06	intronic	DPYSL4
chr12	15261404	15261404	A	G	8.24878e-06	intergenic	LOC121816115(dist=449729),TRNAS-GGA_166(dist=63219)
chr4	105857270	105857270	C	G	8.25381e-06	intronic	TMEM178B
chr5	19719679	19719679	T	C	8.30486e-06	intronic	LOC114114850,RAD50
chr5	62200060	62200060	G	A	8.33017e-06	intergenic	LOC121819660(dist=9459),GRIA1(dist=351894)
chr13	6289355	6289355	A	G	8.42084e-06	intergenic	LOC121816292(dist=72638),SPTLC3(dist=128294)
chr12	13840605	13840605	G	A	8.42619e-06	intergenic	TRNAC-GCA_164(dist=41442),LOC106990525(dist=456779)
chr5	18471321	18471321	G	A	8.43007e-06	intronic	GNA15
chr12	15302885	15302885	G	A	8.49914e-06	intergenic	LOC121816115(dist=491210),TRNAS-GGA_166(dist=21738)
chr8	14623212	14623212	T	C	8.51844e-06	intronic	NKAIN2
chr18	60638473	60638473	C	A	8.67107e-06	intergenic	LOC114109133(dist=19882),TRNAS-GGA_209(dist=374640)
chr2	5335618	5335618	A	G	8.7687e-06	intergenic	TRNAS-GGA_44(dist=479874),TRNAS-GGA_45(dist=19941)
chr12	18980198	18980198	G	A	8.7917e-06	intronic	USH2A
chr8	69663357	69663357	A	G	9.05307e-06	intergenic	TRNAS-GGA_147(dist=19986),LOC114116283(dist=405588)
chr8	72322633	72322633	C	A	9.0798e-06	intergenic	SAMD5(dist=321488),SASH1(dist=292205)
chr1	37831187	37831187	T	C	9.08008e-06	intergenic	LOC114111198(dist=16947),USP1(dist=33807)
chr13	17881507	17881507	T	C	9.16969e-06	intronic	PARD3
chr1	77722897	77722897	T	C	9.17392e-06	intronic	CDC14A
chr12	13843623	13843623	A	T	9.21587e-06	intergenic	TRNAC-GCA_164(dist=44460),LOC106990525(dist=453761)
chr23	15491311	15491311	A	G	9.22951e-06	intergenic	TRNAW-CCA_217(dist=373523),LOC101106129(dist=875027)
chr5	19706196	19706196	C	T	9.35745e-06	intronic	RAD50
chr1	173420501	173420501	G	C	9.3603e-06	intronic	BBX
chr12	15245325	15245325	A	G	9.41977e-06	intergenic	LOC121816115(dist=433650),TRNAS-GGA_166(dist=79298)
chr12	15716259	15716259	T	G	9.42478e-06	intergenic	LOC114117409(dist=107407),LOC114117288(dist=595809)
chr17	27757077	27757077	G	A	9.43732e-06	intergenic	TRNAS-GGA_198(dist=1011464),C17H4orf33(dist=1152259)
chr23	55726692	55726692	G	A	9.47731e-06	intergenic	TCF4(dist=398860),TRNAC-ACA_216(dist=207094)
chr7	65194840	65194840	G	A	9.49248e-06	intronic	SAMD4A
chr2	234093886	234093886	C	G	9.57001e-06	intronic	ECEL1
chr18	60639213	60639213	A	G	9.57276e-06	intergenic	LOC114109133(dist=20622),TRNAS-GGA_209(dist=373900)
chr2	49939214	49939214	C	T	9.67486e-06	intronic	XPA
chr1	37832701	37832701	T	C	9.68367e-06	intergenic	LOC114111198(dist=18461),USP1(dist=32293)
chr13	6296756	6296756	G	A	9.69084e-06	intergenic	LOC121816292(dist=80039),SPTLC3(dist=120893)
chr1	272307977	272307977	A	G	9.69284e-06	intergenic	LOC121817605(dist=1969),LOC101111156(dist=250403)
chr2	38770549	38770549	C	A	9.81042e-06	intergenic	STMN4(dist=191502),ADRA1A(dist=83552)
chr12	17723246	17723246	A	G	9.82057e-06	intergenic	TRNAY-GUA_32(dist=631813),LOC114117412(dist=68147)
chr18	60636102	60636102	G	A	9.88199e-06	intergenic	LOC114109133(dist=17511),TRNAS-GGA_209(dist=377011)
chr6	94995247	94995247	C	A	9.96057e-06	intergenic	GK2(dist=143177),LOC114115442(dist=91214)

## Sheet: Table S5
Table S5：The significant SNPs and annotated genes about birth weight.
Chromosome	Start	End	Refer	Alt	P value	Annotation
chr2	41735643	41735643	C	T	1.65791e-08	intergenic	ADAM28(dist=301584),STC1(dist=186673)
chr2	41735644	41735644	A	G	1.65791e-08	intergenic	ADAM28(dist=301585),STC1(dist=186672)
chr2	41762776	41762776	G	A	1.89813e-08	intergenic	ADAM28(dist=328717),STC1(dist=159540)
chr2	41735612	41735612	A	G	3.10408e-08	intergenic	ADAM28(dist=301553),STC1(dist=186704)
chr2	54986501	54986501	T	G	3.62694e-08	intergenic	LOC121818504(dist=24024),LOC121818624(dist=44993)
chr2	49940972	49940972	C	T	3.65841e-08	intronic	XPA
chr2	49940978	49940978	G	C	3.65841e-08	intronic	XPA
chr2	41739257	41739257	A	G	3.73812e-08	intergenic	ADAM28(dist=305198),STC1(dist=183059)
chr2	54986581	54986581	C	T	4.35646e-08	intergenic	LOC121818504(dist=24104),LOC121818624(dist=44913)
chr2	49941347	49941347	T	C	5.07585e-08	intronic	XPA
chr2	41740716	41740716	G	A	5.17074e-08	intergenic	ADAM28(dist=306657),STC1(dist=181600)
chr2	49940597	49940597	A	C	5.23805e-08	intronic	XPA
chr2	49942006	49942006	C	T	5.33561e-08	intronic	XPA
chr2	49943198	49943198	T	C	5.59425e-08	intronic	XPA
chr2	49943223	49943223	A	G	5.59425e-08	intronic	XPA
chr2	49941384	49941384	G	T	5.8317e-08	intronic	XPA
chr2	49943241	49943241	G	A	5.8317e-08	intronic	XPA
chr2	49939165	49939165	G	T	6.45849e-08	intronic	XPA
chr2	49141797	49141797	A	G	6.76058e-08	intronic	GABBR2
chr2	49938750	49938750	G	A	6.92613e-08	intronic	XPA
chr2	49943519	49943519	G	A	8.21591e-08	intronic	XPA
chr2	49941056	49941056	G	A	8.23306e-08	intronic	XPA
chr2	41740324	41740324	C	G	8.30175e-08	intergenic	ADAM28(dist=306265),STC1(dist=181992)
chr2	49942438	49942438	G	A	8.44967e-08	intronic	XPA
chr2	49942512	49942512	C	T	8.44967e-08	intronic	XPA
chr2	49942533	49942533	T	A	8.44967e-08	intronic	XPA
chr2	49942535	49942535	G	A	8.44967e-08	intronic	XPA
chr2	49942675	49942675	G	A	8.44967e-08	intronic	XPA
chr2	49941739	49941739	C	T	9.64774e-08	intronic	XPA
chr2	41717724	41717724	T	C	1.04626e-07	intergenic	ADAM28(dist=283665),STC1(dist=204592)
chr2	41729532	41729532	G	T	1.04626e-07	intergenic	ADAM28(dist=295473),STC1(dist=192784)
chr2	41729726	41729726	A	G	1.04626e-07	intergenic	ADAM28(dist=295667),STC1(dist=192590)
chr2	41739315	41739315	A	G	1.04626e-07	intergenic	ADAM28(dist=305256),STC1(dist=183001)
chr2	49941017	49941017	T	C	1.07449e-07	intronic	XPA
chr2	54959878	54959878	G	C	1.08736e-07	exonic	LOC121818504
chr2	49943760	49943760	C	T	1.14836e-07	intronic	XPA
chr2	49940527	49940527	A	G	1.15188e-07	intronic	XPA
chr2	49938082	49938082	C	G	1.17981e-07	intronic	XPA
chr2	41766532	41766532	A	G	1.21517e-07	intergenic	ADAM28(dist=332473),STC1(dist=155784)
chr2	41811920	41811920	G	T	1.24964e-07	intergenic	ADAM28(dist=377861),STC1(dist=110396)
chr2	54969230	54969230	C	T	1.28538e-07	intergenic	LOC121818504(dist=6753),LOC121818624(dist=62264)
chr2	49947941	49947941	G	A	1.29224e-07	intronic	XPA
chr9	26315537	26315537	G	A	1.29993e-07	intergenic	LOC114116505(dist=174919),LOC121820326(dist=162131)
chr2	41832895	41832895	A	G	1.32266e-07	intergenic	ADAM28(dist=398836),STC1(dist=89421)
chr2	49142112	49142112	G	A	1.32742e-07	intronic	GABBR2
chr2	49941789	49941789	G	A	1.36144e-07	intronic	XPA
chr2	49941829	49941829	G	A	1.36775e-07	intronic	XPA
chr2	49940672	49940672	A	G	1.39166e-07	intronic	XPA
chr2	41795275	41795275	C	T	1.54997e-07	intergenic	ADAM28(dist=361216),STC1(dist=127041)
chr2	49941456	49941456	A	G	1.5806e-07	intronic	XPA
chr2	49937509	49937509	C	T	1.62717e-07	intronic	XPA
chr2	49941536	49941536	G	C	1.84887e-07	intronic	XPA
chr2	45221435	45221435	C	T	1.89511e-07	intergenic	LOC101120470(dist=394130),LZTS1(dist=280053)
chr2	49942849	49942849	A	G	1.92813e-07	intronic	XPA
chr2	49944828	49944828	A	G	1.92813e-07	intronic	XPA
chr2	49940714	49940714	T	A	1.92957e-07	intronic	XPA
chr2	40030669	40030669	T	C	1.93162e-07	intergenic	TRNAW-CCA_26(dist=231876),CDCA2(dist=52277)
chr11	43514448	43514448	G	A	1.96477e-07	intronic	MPP2
chr2	55052099	55052099	C	T	2.10412e-07	upstream;downstream	LOC101110483(dist=513);LOC121818625(dist=716)
chr2	41733081	41733081	A	G	2.11225e-07	intergenic	ADAM28(dist=299022),STC1(dist=189235)
chr2	41723732	41723732	G	A	2.15105e-07	intergenic	ADAM28(dist=289673),STC1(dist=198584)
chr2	46234475	46234475	T	A	2.21595e-07	intergenic	LPL(dist=292366),LOC101123612(dist=566508)
chr2	41709683	41709683	A	C	2.25556e-07	intergenic	ADAM28(dist=275624),STC1(dist=212633)
chr2	41740663	41740663	A	G	2.25556e-07	intergenic	ADAM28(dist=306604),STC1(dist=181653)
chr2	49941546	49941546	G	C	2.25913e-07	intronic	XPA
chr2	49944064	49944064	G	A	2.27055e-07	intronic	XPA
chr2	41710420	41710420	G	A	2.29578e-07	intergenic	ADAM28(dist=276361),STC1(dist=211896)
chr2	49141302	49141302	C	A	2.3067e-07	intronic	GABBR2
chr2	49939214	49939214	C	T	2.3098e-07	intronic	XPA
chr2	41821875	41821875	G	A	2.37916e-07	intergenic	ADAM28(dist=387816),STC1(dist=100441)
chr2	49942403	49942403	T	C	2.45029e-07	intronic	XPA
chr2	41735505	41735505	G	C	2.5095e-07	intergenic	ADAM28(dist=301446),STC1(dist=186811)
chr2	41740457	41740457	G	A	2.5095e-07	intergenic	ADAM28(dist=306398),STC1(dist=181859)
chr2	41839706	41839706	G	A	2.55524e-07	intergenic	ADAM28(dist=405647),STC1(dist=82610)
chr2	47722801	47722801	G	A	2.5668e-07	intronic	INVS
chr2	41708565	41708565	G	C	2.6227e-07	intergenic	ADAM28(dist=274506),STC1(dist=213751)
chr2	41708664	41708664	A	G	2.6227e-07	intergenic	ADAM28(dist=274605),STC1(dist=213652)
chr2	41710261	41710261	G	A	2.6227e-07	intergenic	ADAM28(dist=276202),STC1(dist=212055)
chr2	41724882	41724882	T	C	2.6227e-07	intergenic	ADAM28(dist=290823),STC1(dist=197434)
chr2	41726582	41726582	C	G	2.6227e-07	intergenic	ADAM28(dist=292523),STC1(dist=195734)
chr2	41729618	41729618	G	C	2.6227e-07	intergenic	ADAM28(dist=295559),STC1(dist=192698)
chr2	41729671	41729671	T	C	2.6227e-07	intergenic	ADAM28(dist=295612),STC1(dist=192645)
chr2	41732035	41732035	G	A	2.6227e-07	intergenic	ADAM28(dist=297976),STC1(dist=190281)
chr2	41732625	41732625	C	T	2.6227e-07	intergenic	ADAM28(dist=298566),STC1(dist=189691)
chr2	41732634	41732634	T	C	2.6227e-07	intergenic	ADAM28(dist=298575),STC1(dist=189682)
chr2	41732656	41732656	A	G	2.6227e-07	intergenic	ADAM28(dist=298597),STC1(dist=189660)
chr2	41733045	41733045	C	T	2.6227e-07	intergenic	ADAM28(dist=298986),STC1(dist=189271)
chr2	41733309	41733309	A	G	2.6227e-07	intergenic	ADAM28(dist=299250),STC1(dist=189007)
chr2	41733846	41733846	A	C	2.6227e-07	intergenic	ADAM28(dist=299787),STC1(dist=188470)
chr2	41733847	41733847	C	T	2.6227e-07	intergenic	ADAM28(dist=299788),STC1(dist=188469)
chr2	41733993	41733993	G	A	2.6227e-07	intergenic	ADAM28(dist=299934),STC1(dist=188323)
chr2	41734238	41734238	T	G	2.6227e-07	intergenic	ADAM28(dist=300179),STC1(dist=188078)
chr2	41734262	41734262	G	T	2.6227e-07	intergenic	ADAM28(dist=300203),STC1(dist=188054)
chr2	41734289	41734289	G	A	2.6227e-07	intergenic	ADAM28(dist=300230),STC1(dist=188027)
chr2	41734292	41734292	A	C	2.6227e-07	intergenic	ADAM28(dist=300233),STC1(dist=188024)
chr2	41734362	41734362	T	G	2.6227e-07	intergenic	ADAM28(dist=300303),STC1(dist=187954)
chr2	41734441	41734441	C	G	2.6227e-07	intergenic	ADAM28(dist=300382),STC1(dist=187875)
chr2	41734488	41734488	C	T	2.6227e-07	intergenic	ADAM28(dist=300429),STC1(dist=187828)
chr2	41734631	41734631	T	C	2.6227e-07	intergenic	ADAM28(dist=300572),STC1(dist=187685)
chr2	41734799	41734799	A	G	2.6227e-07	intergenic	ADAM28(dist=300740),STC1(dist=187517)
chr2	41735060	41735060	C	T	2.6227e-07	intergenic	ADAM28(dist=301001),STC1(dist=187256)
chr2	41735094	41735094	G	A	2.6227e-07	intergenic	ADAM28(dist=301035),STC1(dist=187222)
chr2	41735323	41735323	G	T	2.6227e-07	intergenic	ADAM28(dist=301264),STC1(dist=186993)
chr2	41735989	41735989	T	C	2.6227e-07	intergenic	ADAM28(dist=301930),STC1(dist=186327)
chr2	41736107	41736107	A	G	2.6227e-07	intergenic	ADAM28(dist=302048),STC1(dist=186209)
chr2	41736382	41736382	C	A	2.6227e-07	intergenic	ADAM28(dist=302323),STC1(dist=185934)
chr2	41736566	41736566	G	T	2.6227e-07	intergenic	ADAM28(dist=302507),STC1(dist=185750)
chr2	41736810	41736810	T	C	2.6227e-07	intergenic	ADAM28(dist=302751),STC1(dist=185506)
chr2	41736964	41736964	C	T	2.6227e-07	intergenic	ADAM28(dist=302905),STC1(dist=185352)
chr2	41737285	41737285	T	C	2.6227e-07	intergenic	ADAM28(dist=303226),STC1(dist=185031)
chr2	41737348	41737348	T	C	2.6227e-07	intergenic	ADAM28(dist=303289),STC1(dist=184968)
chr2	41737423	41737423	C	G	2.6227e-07	intergenic	ADAM28(dist=303364),STC1(dist=184893)
chr2	41737927	41737927	C	A	2.6227e-07	intergenic	ADAM28(dist=303868),STC1(dist=184389)
chr2	41737928	41737928	G	A	2.6227e-07	intergenic	ADAM28(dist=303869),STC1(dist=184388)
chr2	41739470	41739470	A	T	2.6227e-07	intergenic	ADAM28(dist=305411),STC1(dist=182846)
chr2	41740835	41740835	A	T	2.6227e-07	intergenic	ADAM28(dist=306776),STC1(dist=181481)
chr2	41745549	41745549	T	C	2.6227e-07	intergenic	ADAM28(dist=311490),STC1(dist=176767)
chr2	41749085	41749085	T	A	2.6227e-07	intergenic	ADAM28(dist=315026),STC1(dist=173231)
chr2	41756511	41756511	G	A	2.6227e-07	intergenic	ADAM28(dist=322452),STC1(dist=165805)
chr2	41757060	41757060	C	T	2.6227e-07	intergenic	ADAM28(dist=323001),STC1(dist=165256)
chr2	41763573	41763573	A	C	2.6227e-07	intergenic	ADAM28(dist=329514),STC1(dist=158743)
chr2	41764058	41764058	T	C	2.6227e-07	intergenic	ADAM28(dist=329999),STC1(dist=158258)
chr2	41786537	41786537	T	A	2.6227e-07	intergenic	ADAM28(dist=352478),STC1(dist=135779)
chr2	41787360	41787360	C	T	2.6227e-07	intergenic	ADAM28(dist=353301),STC1(dist=134956)
chr2	41787414	41787414	G	A	2.6227e-07	intergenic	ADAM28(dist=353355),STC1(dist=134902)
chr2	41788315	41788315	C	T	2.6227e-07	intergenic	ADAM28(dist=354256),STC1(dist=134001)
chr2	41799960	41799960	T	G	2.6227e-07	intergenic	ADAM28(dist=365901),STC1(dist=122356)
chr2	41802657	41802657	T	C	2.6227e-07	intergenic	ADAM28(dist=368598),STC1(dist=119659)
chr2	41803927	41803927	A	G	2.6227e-07	intergenic	ADAM28(dist=369868),STC1(dist=118389)
chr2	41819092	41819092	G	A	2.6227e-07	intergenic	ADAM28(dist=385033),STC1(dist=103224)
chr2	41828217	41828217	G	A	2.6227e-07	intergenic	ADAM28(dist=394158),STC1(dist=94099)
chr2	41829591	41829591	A	T	2.6227e-07	intergenic	ADAM28(dist=395532),STC1(dist=92725)
chr2	41830777	41830777	G	A	2.6227e-07	intergenic	ADAM28(dist=396718),STC1(dist=91539)
chr2	41831780	41831780	C	G	2.6227e-07	intergenic	ADAM28(dist=397721),STC1(dist=90536)
chr2	41834522	41834522	A	C	2.6227e-07	intergenic	ADAM28(dist=400463),STC1(dist=87794)
chr2	41834590	41834590	G	T	2.6227e-07	intergenic	ADAM28(dist=400531),STC1(dist=87726)
chr2	47737165	47737165	T	C	2.64509e-07	intronic	INVS
chr2	41736158	41736158	T	C	2.71436e-07	intergenic	ADAM28(dist=302099),STC1(dist=186158)
chr2	41838006	41838006	C	T	2.78395e-07	intergenic	ADAM28(dist=403947),STC1(dist=84310)
chr2	41724831	41724831	T	C	2.93136e-07	intergenic	ADAM28(dist=290772),STC1(dist=197485)
chr2	41830105	41830105	T	C	2.97207e-07	intergenic	ADAM28(dist=396046),STC1(dist=92211)
chr2	41708613	41708613	A	G	2.97756e-07	intergenic	ADAM28(dist=274554),STC1(dist=213703)
chr2	41725798	41725798	T	C	2.97756e-07	intergenic	ADAM28(dist=291739),STC1(dist=196518)
chr2	41730179	41730179	G	C	2.97756e-07	intergenic	ADAM28(dist=296120),STC1(dist=192137)
chr2	41735840	41735840	G	A	2.97756e-07	intergenic	ADAM28(dist=301781),STC1(dist=186476)
chr2	41740381	41740381	G	T	2.97756e-07	intergenic	ADAM28(dist=306322),STC1(dist=181935)
chr2	41740397	41740397	G	T	2.97756e-07	intergenic	ADAM28(dist=306338),STC1(dist=181919)
chr2	41740407	41740407	C	T	2.97756e-07	intergenic	ADAM28(dist=306348),STC1(dist=181909)
chr2	41769177	41769177	C	T	2.97756e-07	intergenic	ADAM28(dist=335118),STC1(dist=153139)
chr2	41723450	41723450	T	G	3.0235e-07	intergenic	ADAM28(dist=289391),STC1(dist=198866)
chr2	41720518	41720518	G	A	3.03142e-07	intergenic	ADAM28(dist=286459),STC1(dist=201798)
chr2	41847299	41847299	G	A	3.13762e-07	intergenic	ADAM28(dist=413240),STC1(dist=75017)
chr2	41734687	41734687	G	A	3.14987e-07	intergenic	ADAM28(dist=300628),STC1(dist=187629)
chr2	41738502	41738502	A	T	3.38141e-07	intergenic	ADAM28(dist=304443),STC1(dist=183814)
chr2	41716546	41716546	T	C	3.52833e-07	intergenic	ADAM28(dist=282487),STC1(dist=205770)
chr2	41762854	41762854	G	A	3.52833e-07	intergenic	ADAM28(dist=328795),STC1(dist=159462)
chr2	41792004	41792004	C	T	3.52833e-07	intergenic	ADAM28(dist=357945),STC1(dist=130312)
chr2	41792030	41792030	C	A	3.52833e-07	intergenic	ADAM28(dist=357971),STC1(dist=130286)
chr2	41738609	41738609	T	C	3.62067e-07	intergenic	ADAM28(dist=304550),STC1(dist=183707)
chr2	54957083	54957083	C	G	3.62449e-07	intergenic	TRNAG-CCC_30(dist=761160),LOC121818504(dist=1561)
chr2	41838030	41838030	T	C	3.65881e-07	intergenic	ADAM28(dist=403971),STC1(dist=84286)
chr2	47387059	47387059	G	T	3.67772e-07	intergenic	LOC105607506(dist=46419),LOC101102546(dist=110633)
chr2	41833938	41833938	C	T	3.74424e-07	intergenic	ADAM28(dist=399879),STC1(dist=88378)
chr2	41751745	41751745	A	G	3.78036e-07	intergenic	ADAM28(dist=317686),STC1(dist=170571)
chr12	5821895	5821895	G	T	3.7901e-07	intronic	LOC106990096
chr2	41792144	41792144	G	A	3.80191e-07	intergenic	ADAM28(dist=358085),STC1(dist=130172)
chr2	55837824	55837824	A	G	3.94173e-07	intergenic	LOC101111001(dist=88096),LOC101119878(dist=257281)
chr2	41839172	41839172	T	C	3.9847e-07	intergenic	ADAM28(dist=405113),STC1(dist=83144)
chr2	41813823	41813823	C	T	4.01109e-07	intergenic	ADAM28(dist=379764),STC1(dist=108493)
chr2	41739791	41739791	G	A	4.05678e-07	intergenic	ADAM28(dist=305732),STC1(dist=182525)
chr2	41790083	41790083	T	A	4.05678e-07	intergenic	ADAM28(dist=356024),STC1(dist=132233)
chr2	41736286	41736286	G	T	4.1756e-07	intergenic	ADAM28(dist=302227),STC1(dist=186030)
chr2	41778119	41778119	C	T	4.1756e-07	intergenic	ADAM28(dist=344060),STC1(dist=144197)
chr2	49938358	49938358	C	T	4.24732e-07	intronic	XPA
chr2	41720459	41720459	T	C	4.40814e-07	intergenic	ADAM28(dist=286400),STC1(dist=201857)
chr2	41836714	41836714	T	C	4.46949e-07	intergenic	ADAM28(dist=402655),STC1(dist=85602)
chr2	41832916	41832916	G	A	4.49522e-07	intergenic	ADAM28(dist=398857),STC1(dist=89400)
chr2	41739142	41739142	G	A	4.63397e-07	intergenic	ADAM28(dist=305083),STC1(dist=183174)
chr2	49942130	49942130	G	A	4.67761e-07	intronic	XPA
chr2	49942160	49942160	T	A	4.67761e-07	intronic	XPA
chr2	41728683	41728683	C	T	4.84949e-07	intergenic	ADAM28(dist=294624),STC1(dist=193633)
chr2	49941298	49941298	T	G	4.89964e-07	intronic	XPA
chr2	49941311	49941311	T	G	4.89964e-07	intronic	XPA
chr2	41710049	41710049	T	C	4.94287e-07	intergenic	ADAM28(dist=275990),STC1(dist=212267)
chr2	49942368	49942368	T	G	4.95545e-07	intronic	XPA
chr2	41709793	41709793	T	C	5.0225e-07	intergenic	ADAM28(dist=275734),STC1(dist=212523)
chr2	41742043	41742043	A	C	5.0225e-07	intergenic	ADAM28(dist=307984),STC1(dist=180273)
chr2	41764500	41764500	T	G	5.0225e-07	intergenic	ADAM28(dist=330441),STC1(dist=157816)
chr2	41771041	41771041	A	G	5.0225e-07	intergenic	ADAM28(dist=336982),STC1(dist=151275)
chr2	41841464	41841464	C	T	5.1112e-07	intergenic	ADAM28(dist=407405),STC1(dist=80852)
chr2	41733095	41733095	T	C	5.15067e-07	intergenic	ADAM28(dist=299036),STC1(dist=189221)
chr2	41733609	41733609	G	A	5.23928e-07	intergenic	ADAM28(dist=299550),STC1(dist=188707)
chr2	41826859	41826859	A	G	5.39974e-07	intergenic	ADAM28(dist=392800),STC1(dist=95457)
chr2	47691854	47691854	T	C	5.47341e-07	intronic	INVS
chr2	41826930	41826930	T	G	5.58778e-07	intergenic	ADAM28(dist=392871),STC1(dist=95386)
chr2	44799565	44799565	T	C	5.62842e-07	intergenic	LOC114113063(dist=31655),LOC101120470(dist=24983)
chr2	41735248	41735248	G	A	5.74161e-07	intergenic	ADAM28(dist=301189),STC1(dist=187068)
chr2	41735268	41735268	T	A	5.74161e-07	intergenic	ADAM28(dist=301209),STC1(dist=187048)
chr2	49941653	49941653	G	A	5.74161e-07	intronic	XPA
chr6	84551498	84551498	G	A	5.78777e-07	intronic	LOC101121267
chr2	41741126	41741126	A	G	5.82573e-07	intergenic	ADAM28(dist=307067),STC1(dist=181190)
chr2	49141372	49141372	A	G	5.88164e-07	intronic	GABBR2
chr2	41718447	41718447	A	G	5.90929e-07	intergenic	ADAM28(dist=284388),STC1(dist=203869)
chr2	41767535	41767535	G	A	5.90929e-07	intergenic	ADAM28(dist=333476),STC1(dist=154781)
chr2	41786519	41786519	G	A	5.90929e-07	intergenic	ADAM28(dist=352460),STC1(dist=135797)
chr2	41788572	41788572	T	G	5.90929e-07	intergenic	ADAM28(dist=354513),STC1(dist=133744)
chr2	41788692	41788692	C	T	5.90929e-07	intergenic	ADAM28(dist=354633),STC1(dist=133624)
chr2	41801576	41801576	T	C	5.90929e-07	intergenic	ADAM28(dist=367517),STC1(dist=120740)
chr2	41837481	41837481	A	T	5.90929e-07	intergenic	ADAM28(dist=403422),STC1(dist=84835)
chr2	41789603	41789603	G	A	5.92791e-07	intergenic	ADAM28(dist=355544),STC1(dist=132713)
chr2	41801749	41801749	G	A	5.92791e-07	intergenic	ADAM28(dist=367690),STC1(dist=120567)
chr2	46873213	46873213	T	C	5.98022e-07	intronic	LOC101123612
chr2	41804302	41804302	A	G	6.11963e-07	intergenic	ADAM28(dist=370243),STC1(dist=118014)
chr2	45201014	45201014	A	G	6.12441e-07	intergenic	LOC101120470(dist=373709),LZTS1(dist=300474)
chr2	41730594	41730594	C	A	6.44e-07	intergenic	ADAM28(dist=296535),STC1(dist=191722)
chr2	45200572	45200572	T	C	6.59866e-07	intergenic	LOC101120470(dist=373267),LZTS1(dist=300916)
chr2	41740777	41740777	T	C	6.60407e-07	intergenic	ADAM28(dist=306718),STC1(dist=181539)
chr4	29654162	29654162	T	C	6.70792e-07	intergenic	TMEM196(dist=11111),MACC1(dist=108416)
chr2	42734363	42734363	G	T	6.7265e-07	intronic	PEBP4
chr2	41766213	41766213	A	G	6.83233e-07	intergenic	ADAM28(dist=332154),STC1(dist=156103)
chr11	43470524	43470524	A	T	6.85371e-07	intergenic	MPP3(dist=10654),CD300LG(dist=8101)
chr2	41730016	41730016	C	G	6.90297e-07	intergenic	ADAM28(dist=295957),STC1(dist=192300)
chr2	47714519	47714519	A	C	6.94116e-07	intronic	INVS
chr6	84554367	84554367	A	T	7.01017e-07	intronic	LOC101121267
chr2	55778532	55778532	G	A	7.10578e-07	intergenic	LOC101111001(dist=28804),LOC101119878(dist=316573)
chr2	41786419	41786419	G	A	7.19708e-07	intergenic	ADAM28(dist=352360),STC1(dist=135897)
chr2	45202674	45202674	A	G	7.27057e-07	intergenic	LOC101120470(dist=375369),LZTS1(dist=298814)
chr2	49173014	49173014	A	G	7.656e-07	intronic	GABBR2
chr2	41736771	41736771	C	T	7.7951e-07	intergenic	ADAM28(dist=302712),STC1(dist=185545)
chr2	41830479	41830479	A	G	7.7951e-07	intergenic	ADAM28(dist=396420),STC1(dist=91837)
chr2	41735000	41735000	T	G	7.92534e-07	intergenic	ADAM28(dist=300941),STC1(dist=187316)
chr2	41843262	41843262	C	T	7.98702e-07	intergenic	ADAM28(dist=409203),STC1(dist=79054)
chr2	40950793	40950793	T	G	8.07184e-07	intergenic	NEFM(dist=181888),ADAM7(dist=276996)
chr2	40115668	40115668	C	G	8.13081e-07	intronic	CDCA2
chr6	84553859	84553859	A	G	8.27333e-07	intronic	LOC101121267
chr2	47711338	47711338	G	A	8.90427e-07	intronic	INVS
chr2	41755292	41755292	A	G	8.96388e-07	intergenic	ADAM28(dist=321233),STC1(dist=167024)
chr2	41708406	41708406	T	A	9.23771e-07	intergenic	ADAM28(dist=274347),STC1(dist=213910)
chr2	41720002	41720002	G	A	9.23771e-07	intergenic	ADAM28(dist=285943),STC1(dist=202314)
chr4	29647853	29647853	C	A	9.29051e-07	intergenic	TMEM196(dist=4802),MACC1(dist=114725)
chr2	41764206	41764206	T	G	9.3262e-07	intergenic	ADAM28(dist=330147),STC1(dist=158110)
chr2	41731369	41731369	T	A	9.51005e-07	intergenic	ADAM28(dist=297310),STC1(dist=190947)
chr2	41740345	41740345	G	A	9.91804e-07	intergenic	ADAM28(dist=306286),STC1(dist=181971)
chr2	41787422	41787422	T	C	9.91908e-07	intergenic	ADAM28(dist=353363),STC1(dist=134894)
chr12	5634703	5634703	T	C	1.01351e-06	intergenic	LOC101114941(dist=17874),LOC114117340(dist=20317)
chr2	41786202	41786202	T	C	1.01972e-06	intergenic	ADAM28(dist=352143),STC1(dist=136114)
chr2	50125875	50125875	A	T	1.02291e-06	intronic	TMOD1
chr2	46866120	46866120	C	T	1.03654e-06	intronic	LOC101123612
chr2	40973831	40973831	G	C	1.04167e-06	intergenic	NEFM(dist=204926),ADAM7(dist=253958)
chr2	45217448	45217448	C	T	1.04868e-06	intergenic	LOC101120470(dist=390143),LZTS1(dist=284040)
chr2	49176554	49176554	C	T	1.05752e-06	intronic	GABBR2
chr6	7075490	7075490	A	C	1.06343e-06	intergenic	METTL14(dist=16283),PRSS12(dist=91301)
chr2	41821016	41821016	A	G	1.07122e-06	intergenic	ADAM28(dist=386957),STC1(dist=101300)
chr11	43506345	43506345	A	G	1.07333e-06	downstream	MPP2(dist=608)
chr2	41789355	41789355	T	C	1.07473e-06	intergenic	ADAM28(dist=355296),STC1(dist=132961)
chr2	41730575	41730575	T	C	1.08776e-06	intergenic	ADAM28(dist=296516),STC1(dist=191741)
chr2	41732969	41732969	T	C	1.10053e-06	intergenic	ADAM28(dist=298910),STC1(dist=189347)
chr2	41765896	41765896	C	A	1.10053e-06	intergenic	ADAM28(dist=331837),STC1(dist=156420)
chr2	54959390	54959390	G	A	1.11357e-06	exonic	LOC121818504
chr2	54970919	54970919	C	T	1.11357e-06	intergenic	LOC121818504(dist=8442),LOC121818624(dist=60575)
chr2	54974394	54974394	T	C	1.11357e-06	intergenic	LOC121818504(dist=11917),LOC121818624(dist=57100)
chr2	41709003	41709003	G	A	1.11697e-06	intergenic	ADAM28(dist=274944),STC1(dist=213313)
chr2	41730330	41730330	C	T	1.11697e-06	intergenic	ADAM28(dist=296271),STC1(dist=191986)
chr2	41735143	41735143	T	C	1.11697e-06	intergenic	ADAM28(dist=301084),STC1(dist=187173)
chr2	41735147	41735147	A	G	1.11697e-06	intergenic	ADAM28(dist=301088),STC1(dist=187169)
chr2	41735168	41735168	A	G	1.11697e-06	intergenic	ADAM28(dist=301109),STC1(dist=187148)
chr2	41735189	41735189	C	A	1.11697e-06	intergenic	ADAM28(dist=301130),STC1(dist=187127)
chr2	41735204	41735204	G	T	1.11697e-06	intergenic	ADAM28(dist=301145),STC1(dist=187112)
chr2	41735219	41735219	G	A	1.11697e-06	intergenic	ADAM28(dist=301160),STC1(dist=187097)
chr2	41800763	41800763	C	T	1.11697e-06	intergenic	ADAM28(dist=366704),STC1(dist=121553)
chr2	42741164	42741164	G	A	1.12414e-06	intronic	PEBP4
chr2	41792173	41792173	C	T	1.12637e-06	intergenic	ADAM28(dist=358114),STC1(dist=130143)
chr2	42730950	42730950	G	C	1.14993e-06	intronic	PEBP4
chr2	42742665	42742665	C	T	1.14993e-06	intronic	PEBP4
chr2	49943373	49943373	C	T	1.15437e-06	intronic	XPA
chr2	41775015	41775015	G	T	1.26625e-06	intergenic	ADAM28(dist=340956),STC1(dist=147301)
chr2	41760262	41760262	C	T	1.27113e-06	intergenic	ADAM28(dist=326203),STC1(dist=162054)
chr2	54970921	54970921	G	A	1.28671e-06	intergenic	LOC121818504(dist=8444),LOC121818624(dist=60573)
chr2	41788780	41788780	C	T	1.28772e-06	intergenic	ADAM28(dist=354721),STC1(dist=133536)
chr2	41788782	41788782	T	C	1.28772e-06	intergenic	ADAM28(dist=354723),STC1(dist=133534)
chr2	41801543	41801543	G	A	1.28772e-06	intergenic	ADAM28(dist=367484),STC1(dist=120773)
chr2	41801698	41801698	A	G	1.28772e-06	intergenic	ADAM28(dist=367639),STC1(dist=120618)
chr2	46406091	46406091	T	C	1.30098e-06	intergenic	LPL(dist=463982),LOC101123612(dist=394892)
chr2	46905317	46905317	G	A	1.30249e-06	intronic	LOC101123612
chr6	84552206	84552206	A	G	1.31711e-06	intronic	LOC101121267
chr2	45295237	45295237	G	A	1.32762e-06	intergenic	LOC101120470(dist=467932),LZTS1(dist=206251)
chr2	47709007	47709007	C	T	1.33662e-06	intronic	INVS
chr2	49943420	49943420	T	C	1.35068e-06	intronic	XPA
chr2	41709562	41709562	G	T	1.36812e-06	intergenic	ADAM28(dist=275503),STC1(dist=212754)
chr2	47717628	47717628	C	A	1.39592e-06	intronic	INVS
chr2	45219838	45219838	C	T	1.45226e-06	intergenic	LOC101120470(dist=392533),LZTS1(dist=281650)
chr11	43515646	43515646	C	T	1.45644e-06	intronic	MPP2
chr24	13999805	13999805	G	A	1.46052e-06	intronic	PARN
chr2	41741045	41741045	A	G	1.47667e-06	intergenic	ADAM28(dist=306986),STC1(dist=181271)
chr2	46828163	46828163	T	C	1.48271e-06	intronic	LOC101123612
chr2	41735481	41735481	C	T	1.49387e-06	intergenic	ADAM28(dist=301422),STC1(dist=186835)
chr2	41735489	41735489	A	G	1.49387e-06	intergenic	ADAM28(dist=301430),STC1(dist=186827)
chr2	41751253	41751253	C	A	1.49387e-06	intergenic	ADAM28(dist=317194),STC1(dist=171063)
chr2	47386401	47386401	G	A	1.51592e-06	intergenic	LOC105607506(dist=45761),LOC101102546(dist=111291)
chr2	47441802	47441802	G	T	1.5233e-06	intergenic	LOC105607506(dist=101162),LOC101102546(dist=55890)
chr2	41730849	41730849	C	T	1.53517e-06	intergenic	ADAM28(dist=296790),STC1(dist=191467)
chr2	41846992	41846992	G	A	1.56087e-06	intergenic	ADAM28(dist=412933),STC1(dist=75324)
chr2	42737811	42737811	G	A	1.56149e-06	intronic	PEBP4
chr2	41794596	41794596	C	A	1.56417e-06	intergenic	ADAM28(dist=360537),STC1(dist=127720)
chr2	40028448	40028448	C	T	1.56559e-06	intergenic	TRNAW-CCA_26(dist=229655),CDCA2(dist=54498)
chr2	44244179	44244179	C	T	1.59e-06	intergenic	GFRA2(dist=327347),LOC114113063(dist=523389)
chr5	6617028	6617028	C	T	1.59984e-06	intergenic	FAM32A(dist=3271),CIB3(dist=9638)
chr2	41730648	41730648	C	T	1.68742e-06	intergenic	ADAM28(dist=296589),STC1(dist=191668)
chr2	47710864	47710864	G	A	1.68792e-06	intronic	INVS
chr2	41730402	41730402	T	C	1.71428e-06	intergenic	ADAM28(dist=296343),STC1(dist=191914)
chr2	49938759	49938759	A	G	1.72924e-06	intronic	XPA
chr2	49192662	49192662	T	C	1.77301e-06	intronic	GABBR2
chr2	41829323	41829323	G	C	1.78166e-06	intergenic	ADAM28(dist=395264),STC1(dist=92993)
chr2	49179348	49179348	G	A	1.80271e-06	intronic	GABBR2
chr2	41805589	41805589	T	G	1.80331e-06	intergenic	ADAM28(dist=371530),STC1(dist=116727)
chr2	45654817	45654817	G	A	1.80624e-06	intronic	SLC18A1
chr2	49141213	49141213	A	G	1.82372e-06	intronic	GABBR2
chr2	54969881	54969881	G	C	1.83237e-06	intergenic	LOC121818504(dist=7404),LOC121818624(dist=61613)
chr7	81458229	81458229	T	C	1.84349e-06	intergenic	SIPA1L1(dist=87217),RGS6(dist=88995)
chr16	66712137	66712137	C	T	1.87964e-06	intergenic	NSUN2(dist=22832),UBE2QL1(dist=39917)
chr2	50111202	50111202	C	G	1.90294e-06	intronic	TMOD1
chr2	40951063	40951063	G	A	1.90934e-06	intergenic	NEFM(dist=182158),ADAM7(dist=276726)
chr17	50412323	50412323	C	T	1.91204e-06	intronic	TMEM132B
chr2	47387926	47387926	A	T	1.93429e-06	intergenic	LOC105607506(dist=47286),LOC101102546(dist=109766)
chr2	41737883	41737883	T	G	1.94087e-06	intergenic	ADAM28(dist=303824),STC1(dist=184433)
chr2	40938934	40938934	G	T	1.97434e-06	intergenic	NEFM(dist=170029),ADAM7(dist=288855)
chr2	40955488	40955488	C	A	1.97434e-06	intergenic	NEFM(dist=186583),ADAM7(dist=272301)
chr2	49124361	49124361	A	C	2.01234e-06	intergenic	ANKS6(dist=31556),GABBR2(dist=3098)
chr2	45035109	45035109	A	T	2.02602e-06	intergenic	LOC101120470(dist=207804),LZTS1(dist=466379)
chr2	46042624	46042624	C	A	2.03369e-06	intergenic	LPL(dist=100515),LOC101123612(dist=758359)
chr2	46042625	46042625	A	C	2.03369e-06	intergenic	LPL(dist=100516),LOC101123612(dist=758358)
chr2	47861905	47861905	T	C	2.07985e-06	UTR3	STX17(XM_042243195.1:c.*5181A>G,XM_027964392.2:c.*5181A>G,XM_004004222.4:c.*5181A>G,XM_042243197.1:c.*5181A>G,XM_042243196.1:c.*5181A>G)
chr16	68361629	68361629	G	A	2.0805e-06	intergenic	LOC114118809(dist=27259),LOC121816779(dist=135565)
chr2	41734401	41734401	A	G	2.09967e-06	intergenic	ADAM28(dist=300342),STC1(dist=187915)
chr2	41733414	41733414	A	G	2.10758e-06	intergenic	ADAM28(dist=299355),STC1(dist=188902)
chr2	45655722	45655722	G	C	2.11643e-06	intronic	SLC18A1
chr6	86633621	86633621	G	A	2.12802e-06	intergenic	MUC7(dist=19628),AMTN(dist=9353)
chr2	45223534	45223534	G	A	2.14273e-06	intergenic	LOC101120470(dist=396229),LZTS1(dist=277954)
chr8	51756977	51756977	T	C	2.1718e-06	intergenic	LOC121820177(dist=225734),TRNAR-CCG_3(dist=1029)
chr2	47657650	47657650	C	T	2.17532e-06	intronic	INVS
chr2	49523384	49523384	G	T	2.19878e-06	intronic	TBC1D2
chr2	47756868	47756868	G	A	2.20261e-06	intronic	INVS
chr11	43511545	43511545	G	A	2.20844e-06	intronic	MPP2
chr2	49102550	49102550	A	G	2.229e-06	intergenic	ANKS6(dist=9745),GABBR2(dist=24909)
chr2	47686066	47686066	C	T	2.24117e-06	intronic	INVS
chr2	46019627	46019627	A	G	2.24342e-06	intergenic	LPL(dist=77518),LOC101123612(dist=781356)
chr2	45658401	45658401	G	C	2.25604e-06	intronic	SLC18A1
chr9	26315987	26315987	T	G	2.26265e-06	intergenic	LOC114116505(dist=175369),LOC121820326(dist=161681)
chr2	136516361	136516361	A	G	2.28046e-06	intergenic	SP3(dist=436687),CDCA7(dist=61999)
chr24	13992792	13992792	G	A	2.31269e-06	intronic	PARN
chr2	41737528	41737528	G	A	2.34486e-06	intergenic	ADAM28(dist=303469),STC1(dist=184788)
chr2	41737535	41737535	T	C	2.34486e-06	intergenic	ADAM28(dist=303476),STC1(dist=184781)
chr12	5634711	5634711	G	A	2.37041e-06	intergenic	LOC101114941(dist=17882),LOC114117340(dist=20309)
chr2	47627090	47627090	C	T	2.37138e-06	UTR3	INVS(XM_042243185.1:c.*1369G>A,XM_042243192.1:c.*1369G>A,XM_012120241.3:c.*1369G>A,XM_004004220.5:c.*1369G>A,XM_042243188.1:c.*1369G>A,XM_012120200.3:c.*1369G>A,XM_042243187.1:c.*1369G>A,XM_042243189.1:c.*1369G>A,XM_042243186.1:c.*1369G>A,XM_042243190.1:c.*1369G>A)
chr11	43470172	43470172	G	A	2.38473e-06	intergenic	MPP3(dist=10302),CD300LG(dist=8453)
chr8	49970003	49970003	A	C	2.38982e-06	intronic	GJB7
chr2	41741828	41741828	T	C	2.39782e-06	intergenic	ADAM28(dist=307769),STC1(dist=180488)
chr2	43974369	43974369	G	A	2.41268e-06	intergenic	GFRA2(dist=57537),LOC114113063(dist=793199)
chr2	54984351	54984351	G	A	2.41288e-06	intergenic	LOC121818504(dist=21874),LOC121818624(dist=47143)
chr6	83401714	83401714	G	A	2.42991e-06	intergenic	TRNAS-GGA_115(dist=474678),TRNAS-GGA_116(dist=482047)
chr2	41733409	41733409	G	T	2.44116e-06	intergenic	ADAM28(dist=299350),STC1(dist=188907)
chr2	41749418	41749418	T	C	2.44116e-06	intergenic	ADAM28(dist=315359),STC1(dist=172898)
chr2	41708968	41708968	G	A	2.44239e-06	intergenic	ADAM28(dist=274909),STC1(dist=213348)
chr14	3954994	3954994	T	C	2.44336e-06	intergenic	LOC114108723(dist=35180),LOC105616812(dist=53645)
chr4	29646207	29646207	T	C	2.44781e-06	intergenic	TMEM196(dist=3156),MACC1(dist=116371)
chr11	42748847	42748847	A	G	2.47709e-06	intergenic	LOC121820623(dist=2448),LOC101107295(dist=7013)
chr7	79513436	79513436	A	G	2.48657e-06	intronic	SUSD6
chr2	49176448	49176448	C	G	2.48741e-06	intronic	GABBR2
chr6	32154339	32154339	A	C	2.52347e-06	intronic	GRID2
chr2	42733538	42733538	C	T	2.55821e-06	intronic	PEBP4
chr2	47712459	47712459	T	A	2.57527e-06	intronic	INVS
chr2	40122247	40122247	A	G	2.59063e-06	intronic	CDCA2
chr2	136510840	136510840	C	T	2.6017e-06	intergenic	SP3(dist=431166),CDCA7(dist=67520)
chr2	47758530	47758530	A	T	2.60862e-06	intronic	INVS
chr2	40519803	40519803	C	T	2.63065e-06	intergenic	DOCK5(dist=11118),NEFL(dist=211265)
chr2	45984055	45984055	T	C	2.63065e-06	intergenic	LPL(dist=41946),LOC101123612(dist=816928)
chr1	86379200	86379200	T	C	2.63073e-06	intronic	TAF13
chr2	49141637	49141637	T	C	2.63927e-06	intronic	GABBR2
chr11	43508322	43508322	A	G	2.68458e-06	UTR3	MPP2(XM_042256040.1:c.*985T>C,XM_027974450.2:c.*985T>C,XM_042256039.1:c.*985T>C,XM_042256038.1:c.*985T>C,XM_012186183.3:c.*985T>C,XM_042256037.1:c.*985T>C,XM_042256041.1:c.*985T>C)
chr2	42171215	42171215	C	A	2.69549e-06	intergenic	NKX3-1(dist=44444),SLC25A37(dist=26185)
chr2	46062800	46062800	T	G	2.72862e-06	intergenic	LPL(dist=120691),LOC101123612(dist=738183)
chr2	41729483	41729483	C	T	2.77721e-06	intergenic	ADAM28(dist=295424),STC1(dist=192833)
chr2	46002799	46002799	C	T	2.7975e-06	intergenic	LPL(dist=60690),LOC101123612(dist=798184)
chr11	43515928	43515928	G	A	2.80483e-06	intronic	MPP2
chr2	45221007	45221007	T	C	2.81845e-06	intergenic	LOC101120470(dist=393702),LZTS1(dist=280481)
chr2	45638786	45638786	A	T	2.82225e-06	intergenic	ATP6V1B2(dist=12333),SLC18A1(dist=14070)
chr2	42136870	42136870	C	T	2.82357e-06	intergenic	NKX3-1(dist=10099),SLC25A37(dist=60530)
chr11	43505396	43505396	A	G	2.86009e-06	intergenic	CD300LG(dist=14901),MPP2(dist=1557)
chr2	44592790	44592790	T	C	2.8699e-06	intergenic	GFRA2(dist=675958),LOC114113063(dist=174778)
chr2	49115309	49115309	G	A	2.88015e-06	intergenic	ANKS6(dist=22504),GABBR2(dist=12150)
chr11	43501534	43501534	G	A	2.8822e-06	intergenic	CD300LG(dist=11039),MPP2(dist=5419)
chr6	86636724	86636724	G	A	2.88877e-06	intergenic	MUC7(dist=22731),AMTN(dist=6250)
chr2	47388061	47388061	A	G	2.89695e-06	intergenic	LOC105607506(dist=47421),LOC101102546(dist=109631)
chr2	44037395	44037395	C	G	2.91093e-06	intergenic	GFRA2(dist=120563),LOC114113063(dist=730173)
chr2	52365634	52365634	C	G	2.9142e-06	intronic	CLTA
chr2	55479578	55479578	C	G	2.92339e-06	intergenic	TRNAE-CUC_13(dist=110020),LOC101111001(dist=267255)
chr2	53980281	53980281	T	C	2.95179e-06	intergenic	LOC114113399(dist=138436),TRNAG-CCC_30(dist=215570)
chr11	43502493	43502493	C	T	2.96016e-06	intergenic	CD300LG(dist=11998),MPP2(dist=4460)
chr2	40030328	40030328	G	C	2.97441e-06	intergenic	TRNAW-CCA_26(dist=231535),CDCA2(dist=52618)
chr20	12504295	12504295	G	A	2.97634e-06	intergenic	BTBD9(dist=5128),GLO1(dist=15233)
chr2	40945022	40945022	T	A	2.97734e-06	intergenic	NEFM(dist=176117),ADAM7(dist=282767)
chr15	78302441	78302441	G	A	2.97861e-06	intergenic	LOC101113273(dist=8996),LOC101113011(dist=4019)
chr4	29647365	29647365	A	G	2.98165e-06	intergenic	TMEM196(dist=4314),MACC1(dist=115213)
chr2	45654299	45654299	A	G	2.99104e-06	intronic	SLC18A1
chr2	47682361	47682361	C	T	3.01602e-06	intronic	INVS
chr2	40952947	40952947	T	C	3.05976e-06	intergenic	NEFM(dist=184042),ADAM7(dist=274842)
chr2	44842636	44842636	C	T	3.05976e-06	intergenic	LOC101120470(dist=15331),LZTS1(dist=658852)
chr2	45642046	45642046	G	A	3.08527e-06	intergenic	ATP6V1B2(dist=15593),SLC18A1(dist=10810)
chr2	44547314	44547314	T	C	3.14163e-06	intergenic	GFRA2(dist=630482),LOC114113063(dist=220254)
chr2	46851526	46851526	T	C	3.14163e-06	intronic	LOC101123612
chr2	45641378	45641378	G	C	3.14358e-06	intergenic	ATP6V1B2(dist=14925),SLC18A1(dist=11478)
chr2	46882641	46882641	T	G	3.14618e-06	intronic	LOC101123612
chr11	42759606	42759606	G	A	3.14693e-06	intronic	LOC101107295
chr2	45654415	45654415	A	G	3.15118e-06	intronic	SLC18A1
chr2	36832530	36832530	G	A	3.17104e-06	intergenic	LOC101116458(dist=5372),CCL21(dist=29373)
chr2	40958937	40958937	A	G	3.19449e-06	intergenic	NEFM(dist=190032),ADAM7(dist=268852)
chr2	41730789	41730789	C	T	3.19544e-06	intergenic	ADAM28(dist=296730),STC1(dist=191527)
chr2	41730805	41730805	A	G	3.19544e-06	intergenic	ADAM28(dist=296746),STC1(dist=191511)
chr11	43504649	43504649	C	T	3.20244e-06	intergenic	CD300LG(dist=14154),MPP2(dist=2304)
chr11	43506880	43506880	T	C	3.20244e-06	downstream	MPP2(dist=73)
chr2	58797691	58797691	C	T	3.20736e-06	intergenic	CEP78(dist=111692),GNAQ(dist=47571)
chr2	46880656	46880656	C	T	3.21157e-06	intronic	LOC101123612
chr11	43510648	43510648	G	A	3.21221e-06	intronic	MPP2
chr2	44547805	44547805	T	C	3.25683e-06	intergenic	GFRA2(dist=630973),LOC114113063(dist=219763)
chr2	44682249	44682249	T	G	3.27489e-06	intergenic	GFRA2(dist=765417),LOC114113063(dist=85319)
chr1	94799859	94799859	G	A	3.27835e-06	intergenic	TRNAA-UGC_3(dist=110009),MAN1A2(dist=2859)
chr2	44267284	44267284	C	T	3.29531e-06	intergenic	GFRA2(dist=350452),LOC114113063(dist=500284)
chr2	45216347	45216347	C	T	3.30891e-06	intergenic	LOC101120470(dist=389042),LZTS1(dist=285141)
chr2	45224095	45224095	G	T	3.30891e-06	intergenic	LOC101120470(dist=396790),LZTS1(dist=277393)
chr2	45224098	45224098	A	T	3.30891e-06	intergenic	LOC101120470(dist=396793),LZTS1(dist=277390)
chr2	45224100	45224100	C	T	3.30891e-06	intergenic	LOC101120470(dist=396795),LZTS1(dist=277388)
chr2	45225387	45225387	A	G	3.30891e-06	intergenic	LOC101120470(dist=398082),LZTS1(dist=276101)
chr2	58617262	58617262	G	A	3.32303e-06	intergenic	PSAT1(dist=1499),CEP78(dist=31048)
chr11	43506203	43506203	A	G	3.32538e-06	downstream	MPP2(dist=750)
chr2	41739117	41739117	T	C	3.33327e-06	intergenic	ADAM28(dist=305058),STC1(dist=183199)
chr10	49096048	49096048	A	T	3.33908e-06	intergenic	LOC121820452(dist=63714),KLF12(dist=8273)
chr7	87277992	87277992	G	A	3.34995e-06	intergenic	TRNAS-GGA_138(dist=4401),NRXN3(dist=169438)
chr24	24838441	24838441	C	A	3.35187e-06	intergenic	HS3ST4(dist=536025),C24H16orf82(dist=348436)
chr2	40073966	40073966	G	A	3.36087e-06	intergenic	TRNAW-CCA_26(dist=275173),CDCA2(dist=8980)
chr7	81365639	81365639	A	G	3.37281e-06	intronic	SIPA1L1
chr2	45960362	45960362	C	T	3.39796e-06	intergenic	LPL(dist=18253),LOC101123612(dist=840621)
chr7	90303244	90303244	C	T	3.40711e-06	intronic	CEP128
chr2	40078648	40078648	C	T	3.40985e-06	intergenic	TRNAW-CCA_26(dist=279855),CDCA2(dist=4298)
chr14	3450151	3450151	A	T	3.48781e-06	intergenic	LOC114117781(dist=111659),LOC105609376(dist=367648)
chr2	41738790	41738790	C	T	3.49186e-06	intergenic	ADAM28(dist=304731),STC1(dist=183526)
chr2	44243020	44243020	G	A	3.49495e-06	intergenic	GFRA2(dist=326188),LOC114113063(dist=524548)
chr2	44243021	44243021	G	A	3.49495e-06	intergenic	GFRA2(dist=326189),LOC114113063(dist=524547)
chr11	43511172	43511172	G	A	3.50665e-06	intronic	MPP2
chr2	42037213	42037213	G	A	3.53207e-06	intergenic	LOC121818537(dist=4220),NKX2-6(dist=47411)
chr2	44547258	44547258	C	T	3.5325e-06	intergenic	GFRA2(dist=630426),LOC114113063(dist=220310)
chr2	49939577	49939577	A	G	3.5325e-06	intronic	XPA
chr4	29645276	29645276	A	G	3.56372e-06	intergenic	TMEM196(dist=2225),MACC1(dist=117302)
chr1	5488061	5488061	T	C	3.5721e-06	intronic	AGAP1
chr11	43482865	43482865	G	A	3.58344e-06	UTR3	CD300LG(XM_027974457.2:c.*399G>A)
chr2	47725587	47725587	A	G	3.58397e-06	intronic	INVS
chr2	45365363	45365363	G	A	3.58447e-06	intergenic	LOC101120470(dist=538058),LZTS1(dist=136125)
chr2	45223795	45223795	C	G	3.58795e-06	intergenic	LOC101120470(dist=396490),LZTS1(dist=277693)
chr11	43469899	43469899	C	T	3.59764e-06	intergenic	MPP3(dist=10029),CD300LG(dist=8726)
chr2	44563320	44563320	G	A	3.61873e-06	intergenic	GFRA2(dist=646488),LOC114113063(dist=204248)
chr2	45319186	45319186	G	C	3.61873e-06	intergenic	LOC101120470(dist=491881),LZTS1(dist=182302)
chr2	45654651	45654651	G	A	3.6215e-06	intronic	SLC18A1
chr2	55496360	55496360	T	G	3.62329e-06	intergenic	TRNAE-CUC_13(dist=126802),LOC101111001(dist=250473)
chr2	48138422	48138422	G	A	3.62402e-06	ncRNA_intronic	LOC105607546
chr2	47678108	47678108	A	G	3.6342e-06	intronic	INVS
chr2	47678134	47678134	T	G	3.6342e-06	intronic	INVS
chr2	47681270	47681270	C	T	3.6342e-06	intronic	INVS
chr2	47681609	47681609	C	A	3.6342e-06	intronic	INVS
chr2	47683154	47683154	T	C	3.6342e-06	intronic	INVS
chr2	47685751	47685751	C	T	3.6342e-06	intronic	INVS
chr2	47686594	47686594	T	G	3.6342e-06	intronic	INVS
chr2	47690481	47690481	C	T	3.6342e-06	intronic	INVS
chr2	47724339	47724339	T	C	3.6342e-06	intronic	INVS
chr2	47757784	47757784	T	C	3.6342e-06	intronic	INVS
chr2	40485264	40485264	A	G	3.67918e-06	intronic	DOCK5
chr2	40929199	40929199	G	A	3.67918e-06	intergenic	NEFM(dist=160294),ADAM7(dist=298590)
chr2	54971467	54971467	G	A	3.69384e-06	intergenic	LOC121818504(dist=8990),LOC121818624(dist=60027)
chr11	43502764	43502764	C	T	3.70326e-06	intergenic	CD300LG(dist=12269),MPP2(dist=4189)
chr6	7075498	7075498	T	C	3.71543e-06	intergenic	METTL14(dist=16291),PRSS12(dist=91293)
chr5	5071829	5071829	A	G	3.74666e-06	ncRNA_intronic	LOC105615197
chr2	55623186	55623186	C	A	3.77227e-06	intergenic	TRNAE-CUC_13(dist=253628),LOC101111001(dist=123647)
chr20	12499707	12499707	A	G	3.82343e-06	upstream	BTBD9(dist=540)
chr2	47709890	47709890	C	T	3.82932e-06	intronic	INVS
chr8	51757424	51757424	G	C	3.83876e-06	downstream	TRNAR-CCG_3(dist=582)
chr2	47678881	47678881	G	C	3.8583e-06	intronic	INVS
chr2	47708344	47708344	C	T	3.8583e-06	intronic	INVS
chr4	29648321	29648321	T	G	3.88664e-06	intergenic	TMEM196(dist=5270),MACC1(dist=114257)
chr2	44235959	44235959	T	G	3.92372e-06	intergenic	GFRA2(dist=319127),LOC114113063(dist=531609)
chr2	40952564	40952564	T	C	3.92685e-06	intergenic	NEFM(dist=183659),ADAM7(dist=275225)
chr2	40952646	40952646	T	C	3.92685e-06	intergenic	NEFM(dist=183741),ADAM7(dist=275143)
chr2	41733246	41733246	C	T	3.93334e-06	intergenic	ADAM28(dist=299187),STC1(dist=189070)
chr2	40956153	40956153	C	T	3.9418e-06	intergenic	NEFM(dist=187248),ADAM7(dist=271636)
chr2	40940989	40940989	T	C	3.95529e-06	intergenic	NEFM(dist=172084),ADAM7(dist=286800)
chr7	23527000	23527000	A	G	3.95811e-06	intergenic	LOC114115748(dist=5119),LOC114115681(dist=2259)
chr2	46877682	46877682	T	A	3.96573e-06	intronic	LOC101123612
chr2	4921384	4921384	T	C	3.96689e-06	intergenic	TRNAS-GGA_44(dist=65640),TRNAS-GGA_45(dist=434175)
chr6	86658242	86658242	A	G	3.96998e-06	UTR3	AMTN(XM_012180107.3:c.*154A>G)
chr6	67252430	67252430	T	A	3.97806e-06	intronic	CORIN
chr2	46876410	46876410	A	C	3.99964e-06	intronic	LOC101123612
chr11	43505038	43505038	A	G	4.00716e-06	intergenic	CD300LG(dist=14543),MPP2(dist=1915)
chr2	46405302	46405302	A	T	4.01703e-06	intergenic	LPL(dist=463193),LOC101123612(dist=395681)
chr2	40118109	40118109	C	T	4.03015e-06	intronic	CDCA2
chr2	47726360	47726360	T	A	4.0634e-06	intronic	INVS
chr11	43503123	43503123	T	C	4.06657e-06	intergenic	CD300LG(dist=12628),MPP2(dist=3830)
chr11	43504131	43504131	C	T	4.06657e-06	intergenic	CD300LG(dist=13636),MPP2(dist=2822)
chr11	43504155	43504155	A	C	4.06657e-06	intergenic	CD300LG(dist=13660),MPP2(dist=2798)
chr11	43504168	43504168	A	G	4.06657e-06	intergenic	CD300LG(dist=13673),MPP2(dist=2785)
chr11	43507532	43507532	G	A	4.06657e-06	UTR3	MPP2(XM_042256040.1:c.*1775C>T,XM_027974450.2:c.*1775C>T,XM_042256039.1:c.*1775C>T,XM_042256038.1:c.*1775C>T,XM_012186183.3:c.*1775C>T,XM_042256037.1:c.*1775C>T,XM_042256041.1:c.*1775C>T)
chr2	55476515	55476515	C	G	4.07044e-06	intergenic	TRNAE-CUC_13(dist=106957),LOC101111001(dist=270318)
chr2	44829154	44829154	C	T	4.07651e-06	intergenic	LOC101120470(dist=1849),LZTS1(dist=672334)
chr11	42723351	42723351	C	T	4.07895e-06	UTR3	G6PC1(XM_004012951.5:c.*2414C>T,XM_012186137.4:c.*2414C>T)
chr2	46023160	46023160	G	A	4.0853e-06	intergenic	LPL(dist=81051),LOC101123612(dist=777823)
chr2	48483415	48483415	C	T	4.09685e-06	ncRNA_intronic	LOC105607546
chr2	47682659	47682659	T	G	4.13898e-06	intronic	INVS
chr2	40928247	40928247	G	A	4.14006e-06	intergenic	NEFM(dist=159342),ADAM7(dist=299542)
chr2	40953388	40953388	C	G	4.14006e-06	intergenic	NEFM(dist=184483),ADAM7(dist=274401)
chr2	40954582	40954582	G	C	4.14006e-06	intergenic	NEFM(dist=185677),ADAM7(dist=273207)
chr7	81438508	81438508	G	T	4.18254e-06	intergenic	SIPA1L1(dist=67496),RGS6(dist=108716)
chr2	46880998	46880998	T	C	4.1908e-06	intronic	LOC101123612
chr2	47758297	47758297	C	T	4.19589e-06	intronic	INVS
chr2	136516428	136516428	G	A	4.21033e-06	intergenic	SP3(dist=436754),CDCA7(dist=61932)
chr2	40531111	40531111	A	G	4.21234e-06	intergenic	DOCK5(dist=22426),NEFL(dist=199957)
chr7	81431104	81431104	C	T	4.21347e-06	intergenic	SIPA1L1(dist=60092),RGS6(dist=116120)
chr5	102491399	102491399	A	G	4.23124e-06	intergenic	LOC121819688(dist=1837042),LOC121819689(dist=1372515)
chr2	49192417	49192417	G	T	4.23139e-06	intronic	GABBR2
chr11	43511473	43511473	G	A	4.24238e-06	intronic	MPP2
chr2	47387288	47387288	T	C	4.24802e-06	intergenic	LOC105607506(dist=46648),LOC101102546(dist=110404)
chr2	49192653	49192653	T	C	4.25501e-06	intronic	GABBR2
chr2	47683688	47683688	T	A	4.27152e-06	intronic	INVS
chr2	111241693	111241693	T	C	4.28527e-06	intergenic	MFAP3L(dist=26518),LOC101114249(dist=137469)
chr11	43507960	43507960	T	G	4.30181e-06	UTR3	MPP2(XM_042256040.1:c.*1347A>C,XM_027974450.2:c.*1347A>C,XM_042256039.1:c.*1347A>C,XM_042256038.1:c.*1347A>C,XM_012186183.3:c.*1347A>C,XM_042256037.1:c.*1347A>C,XM_042256041.1:c.*1347A>C)
chr2	45207461	45207461	C	T	4.32141e-06	intergenic	LOC101120470(dist=380156),LZTS1(dist=294027)
chr11	43524054	43524054	G	C	4.40403e-06	intronic	MPP2
chr2	40092952	40092952	A	G	4.40409e-06	intronic	CDCA2
chr6	80361156	80361156	A	G	4.40409e-06	intergenic	TRNAY-GUA_12(dist=460438),TECRL(dist=143604)
chr2	45654524	45654524	G	A	4.42848e-06	intronic	SLC18A1
chr16	67854815	67854815	T	G	4.43481e-06	intergenic	LOC105602647(dist=6888),ADAMTS16(dist=35573)
chr2	57057866	57057866	T	C	4.43957e-06	intergenic	LOC105607767(dist=925830),LOC121818539(dist=45067)
chr11	43512032	43512032	C	T	4.45934e-06	intronic	MPP2
chr11	43504954	43504954	T	C	4.4832e-06	intergenic	CD300LG(dist=14459),MPP2(dist=1999)
chr2	55655972	55655972	G	A	4.51859e-06	intergenic	TRNAE-CUC_13(dist=286414),LOC101111001(dist=90861)
chr2	45650335	45650335	C	A	4.53131e-06	intergenic	ATP6V1B2(dist=23882),SLC18A1(dist=2521)
chr2	45650350	45650350	T	G	4.53131e-06	intergenic	ATP6V1B2(dist=23897),SLC18A1(dist=2506)
chr2	45657931	45657931	A	G	4.54967e-06	exonic	SLC18A1
chr11	43521256	43521256	C	T	4.56285e-06	intronic	MPP2
chr7	81367027	81367027	G	A	4.5856e-06	intronic	SIPA1L1
chr4	29656088	29656088	T	C	4.61644e-06	intergenic	TMEM196(dist=13037),MACC1(dist=106490)
chr2	55491838	55491838	T	G	4.61978e-06	intergenic	TRNAE-CUC_13(dist=122280),LOC101111001(dist=254995)
chr22	50731937	50731937	A	G	4.6473e-06	intronic	INPP5A
chr2	47697667	47697667	T	C	4.67201e-06	intronic	INVS
chr17	65309493	65309493	G	A	4.67625e-06	intronic	KIAA1671
chr6	86634765	86634765	G	A	4.68126e-06	intergenic	MUC7(dist=20772),AMTN(dist=8209)
chr7	87277454	87277454	A	C	4.68198e-06	intergenic	TRNAS-GGA_138(dist=3863),NRXN3(dist=169976)
chr2	47758632	47758632	A	G	4.69127e-06	intronic	INVS
chr17	50410541	50410541	C	T	4.70633e-06	intronic	TMEM132B
chr2	55512815	55512815	A	C	4.73448e-06	intergenic	TRNAE-CUC_13(dist=143257),LOC101111001(dist=234018)
chr2	55499198	55499198	A	G	4.77685e-06	intergenic	TRNAE-CUC_13(dist=129640),LOC101111001(dist=247635)
chr5	8088107	8088107	C	T	4.78823e-06	intergenic	LOC101103976(dist=1356),LOC101104488(dist=51495)
chr22	50731948	50731948	C	A	4.80553e-06	intronic	INPP5A
chr2	55479566	55479566	C	T	4.80722e-06	intergenic	TRNAE-CUC_13(dist=110008),LOC101111001(dist=267267)
chr2	46407805	46407805	T	C	4.80737e-06	intergenic	LPL(dist=465696),LOC101123612(dist=393178)
chr2	47755488	47755488	A	G	4.80977e-06	intronic	INVS
chr2	55489958	55489958	A	C	4.82332e-06	intergenic	TRNAE-CUC_13(dist=120400),LOC101111001(dist=256875)
chr11	43469580	43469580	C	T	4.83081e-06	intergenic	MPP3(dist=9710),CD300LG(dist=9045)
chr2	40003807	40003807	G	A	4.83637e-06	intergenic	TRNAW-CCA_26(dist=205014),CDCA2(dist=79139)
chr2	40519373	40519373	C	G	4.85171e-06	intergenic	DOCK5(dist=10688),NEFL(dist=211695)
chr2	40519378	40519378	A	G	4.85171e-06	intergenic	DOCK5(dist=10693),NEFL(dist=211690)
chr2	46828368	46828368	A	G	4.85177e-06	intronic	LOC101123612
chr2	50027922	50027922	G	A	4.86655e-06	intronic	TSTD2
chr1	97215940	97215940	T	C	4.89639e-06	intergenic	REG4(dist=22773),LOC101112189(dist=12693)
chr2	57052155	57052155	C	T	4.92061e-06	intergenic	LOC105607767(dist=920119),LOC121818539(dist=50778)
chr11	43503537	43503537	T	C	4.92183e-06	intergenic	CD300LG(dist=13042),MPP2(dist=3416)
chr2	45655058	45655058	T	C	4.93132e-06	UTR5	SLC18A1(XM_027964381.2:c.-50T>C,XM_027964382.2:c.-50T>C,XM_042243183.1:c.-50T>C,XM_042243181.1:c.-50T>C,XM_042243182.1:c.-50T>C)
chr2	43988946	43988946	C	T	4.93501e-06	intergenic	GFRA2(dist=72114),LOC114113063(dist=778622)
chr24	13989301	13989301	C	T	4.95877e-06	intronic	PARN
chr7	79496224	79496224	T	C	4.95905e-06	intronic	SUSD6
chr2	55482490	55482490	G	A	4.96889e-06	intergenic	TRNAE-CUC_13(dist=112932),LOC101111001(dist=264343)
chr2	47697145	47697145	A	C	4.97178e-06	intronic	INVS
chr2	136516011	136516011	G	A	4.98139e-06	intergenic	SP3(dist=436337),CDCA7(dist=62349)
chr11	43505822	43505822	C	G	5.00115e-06	intergenic	CD300LG(dist=15327),MPP2(dist=1131)
chr11	43506948	43506948	G	A	5.00115e-06	downstream	MPP2(dist=5)
chr2	49933570	49933570	T	G	5.02663e-06	intronic	XPA
chr2	49935118	49935118	G	A	5.02663e-06	intronic	XPA
chr2	49939624	49939624	C	A	5.02663e-06	intronic	XPA
chr2	49940054	49940054	C	A	5.02663e-06	intronic	XPA
chr2	49946878	49946878	T	A	5.02663e-06	intronic	XPA
chr2	50044211	50044211	G	A	5.02663e-06	intronic	TSTD2
chr11	15829001	15829001	C	T	5.03452e-06	intergenic	LOC121820555(dist=82543),LOC121820556(dist=570986)
chr6	86634721	86634721	G	C	5.04116e-06	intergenic	MUC7(dist=20728),AMTN(dist=8253)
chr5	9792761	9792761	A	T	5.04472e-06	intergenic	LOC114114990(dist=42072),LOC105610497(dist=21769)
chr6	86633990	86633990	T	C	5.04757e-06	intergenic	MUC7(dist=19997),AMTN(dist=8984)
chr6	86634004	86634004	G	T	5.04757e-06	intergenic	MUC7(dist=20011),AMTN(dist=8970)
chr2	44695655	44695655	T	C	5.05428e-06	intergenic	GFRA2(dist=778823),LOC114113063(dist=71913)
chr12	5571974	5571974	G	T	5.05497e-06	intronic	LOC101114941
chr2	47683034	47683034	A	G	5.07907e-06	intronic	INVS
chr2	50192940	50192940	A	G	5.11261e-06	intronic	TDRD7
chr2	47755503	47755503	T	C	5.14535e-06	intronic	INVS
chr3	95413011	95413011	A	T	5.16592e-06	intronic	ALMS1
chr17	50411243	50411243	C	A	5.1791e-06	intronic	TMEM132B
chr2	49112031	49112031	A	G	5.19298e-06	intergenic	ANKS6(dist=19226),GABBR2(dist=15428)
chr2	55489447	55489447	C	T	5.20488e-06	intergenic	TRNAE-CUC_13(dist=119889),LOC101111001(dist=257386)
chr2	45646371	45646371	T	C	5.22117e-06	intergenic	ATP6V1B2(dist=19918),SLC18A1(dist=6485)
chr2	45646372	45646372	G	A	5.22117e-06	intergenic	ATP6V1B2(dist=19919),SLC18A1(dist=6484)
chr2	45640682	45640682	A	C	5.2319e-06	intergenic	ATP6V1B2(dist=14229),SLC18A1(dist=12174)
chr2	46293130	46293130	G	A	5.23271e-06	intergenic	LPL(dist=351021),LOC101123612(dist=507853)
chr2	44529453	44529453	C	T	5.24288e-06	intergenic	GFRA2(dist=612621),LOC114113063(dist=238115)
chr2	45223674	45223674	A	G	5.2579e-06	intergenic	LOC101120470(dist=396369),LZTS1(dist=277814)
chr2	45223675	45223675	G	A	5.2579e-06	intergenic	LOC101120470(dist=396370),LZTS1(dist=277813)
chr2	47686112	47686112	T	C	5.27785e-06	intronic	INVS
chr2	47686113	47686113	G	A	5.27785e-06	intronic	INVS
chr2	40016940	40016940	T	G	5.29233e-06	intergenic	TRNAW-CCA_26(dist=218147),CDCA2(dist=66006)
chr2	34532395	34532395	A	C	5.30198e-06	intergenic	LOC121818536(dist=257640),LOC121818607(dist=124159)
chr14	1922622	1922622	C	A	5.31389e-06	intronic	ZNRF1
chr2	47681486	47681486	G	A	5.32329e-06	intronic	INVS
chr2	46864281	46864281	C	G	5.32526e-06	intronic	LOC101123612
chr14	2525922	2525922	C	T	5.33718e-06	intergenic	DUXB(dist=78334),LOC121816457(dist=18859)
chr2	45655095	45655095	G	C	5.34363e-06	UTR5	SLC18A1(XM_027964381.2:c.-13G>C,XM_027964382.2:c.-13G>C,XM_042243183.1:c.-13G>C,XM_042243181.1:c.-13G>C,XM_042243182.1:c.-13G>C)
chr2	47682074	47682074	A	C	5.36589e-06	intronic	INVS
chr2	44542780	44542780	C	T	5.37074e-06	intergenic	GFRA2(dist=625948),LOC114113063(dist=224788)
chr16	68366631	68366631	G	A	5.37666e-06	intergenic	LOC114118809(dist=32261),LOC121816779(dist=130563)
chr2	46882613	46882613	C	T	5.38375e-06	intronic	LOC101123612
chr2	55146660	55146660	C	T	5.42135e-06	intergenic	LOC121818626(dist=3764),LOC114112973(dist=43120)
chr6	86633966	86633966	A	G	5.42496e-06	intergenic	MUC7(dist=19973),AMTN(dist=9008)
chr7	79503209	79503209	G	A	5.42727e-06	intronic	SUSD6
chr17	50411444	50411444	T	C	5.42799e-06	intronic	TMEM132B
chr17	48891185	48891185	C	G	5.43395e-06	intronic	TMEM132C
chr2	44865108	44865108	C	T	5.44063e-06	intergenic	LOC101120470(dist=37803),LZTS1(dist=636380)
chr2	45202778	45202778	C	T	5.44286e-06	intergenic	LOC101120470(dist=375473),LZTS1(dist=298710)
chr2	45632948	45632948	G	A	5.48428e-06	intergenic	ATP6V1B2(dist=6495),SLC18A1(dist=19908)
chr2	49108214	49108214	T	A	5.49861e-06	intergenic	ANKS6(dist=15409),GABBR2(dist=19245)
chr2	55749490	55749490	C	T	5.50153e-06	UTR5	LOC101111001(XM_042243314.1:c.-1043G>A)
chr2	42443416	42443416	G	T	5.51085e-06	intronic	LOXL2
chr5	6616278	6616278	T	C	5.51895e-06	intergenic	FAM32A(dist=2521),CIB3(dist=10388)
chr2	55481120	55481120	T	C	5.55061e-06	intergenic	TRNAE-CUC_13(dist=111562),LOC101111001(dist=265713)
chr11	43508347	43508347	T	C	5.56897e-06	UTR3	MPP2(XM_042256040.1:c.*960A>G,XM_027974450.2:c.*960A>G,XM_042256039.1:c.*960A>G,XM_042256038.1:c.*960A>G,XM_012186183.3:c.*960A>G,XM_042256037.1:c.*960A>G,XM_042256041.1:c.*960A>G)
chr17	50410197	50410197	G	A	5.60322e-06	intronic	TMEM132B
chr2	55494623	55494623	A	G	5.61676e-06	intergenic	TRNAE-CUC_13(dist=125065),LOC101111001(dist=252210)
chr2	44247994	44247994	T	G	5.61809e-06	intergenic	GFRA2(dist=331162),LOC114113063(dist=519574)
chr2	47685626	47685626	T	C	5.66234e-06	intronic	INVS
chr2	55494019	55494019	C	T	5.66426e-06	intergenic	TRNAE-CUC_13(dist=124461),LOC101111001(dist=252814)
chr2	136425901	136425901	C	T	5.66433e-06	intergenic	SP3(dist=346227),CDCA7(dist=152459)
chr2	46436123	46436123	G	A	5.6988e-06	intergenic	LPL(dist=494014),LOC101123612(dist=364860)
chr11	43506161	43506161	C	G	5.71502e-06	downstream	MPP2(dist=792)
chr6	84554710	84554710	C	T	5.73545e-06	intronic	LOC101121267
chr2	55493825	55493825	G	A	5.7596e-06	intergenic	TRNAE-CUC_13(dist=124267),LOC101111001(dist=253008)
chr3	19070754	19070754	T	A	5.76413e-06	intergenic	YWHAQ(dist=126751),TAF1B(dist=23381)
chr2	45646550	45646550	G	A	5.77328e-06	intergenic	ATP6V1B2(dist=20097),SLC18A1(dist=6306)
chr2	46921225	46921225	C	T	5.77348e-06	intronic	LOC101123612
chr25	37670445	37670445	T	C	5.7766e-06	intergenic	LOC114110890(dist=105261),LOC114110906(dist=125326)
chr6	87550995	87550995	A	G	5.78267e-06	intergenic	SLC4A4(dist=3998),GC(dist=160299)
chr15	58551884	58551884	T	G	5.80276e-06	intergenic	LOC114118604(dist=107230),KCNA4(dist=970830)
chr16	68360784	68360784	A	G	5.81001e-06	intergenic	LOC114118809(dist=26414),LOC121816779(dist=136410)
chr2	45217976	45217976	A	G	5.83864e-06	intergenic	LOC101120470(dist=390671),LZTS1(dist=283512)
chr2	51149150	51149150	G	A	5.84221e-06	intronic	FRMPD1
chr2	49121770	49121770	C	T	5.85136e-06	intergenic	ANKS6(dist=28965),GABBR2(dist=5689)
chr6	86631066	86631066	G	T	5.85814e-06	intergenic	MUC7(dist=17073),AMTN(dist=11908)
chr2	49106553	49106553	T	C	5.86152e-06	intergenic	ANKS6(dist=13748),GABBR2(dist=20906)
chr1	201093019	201093019	T	C	5.90302e-06	intergenic	ST6GAL1(dist=78692),TRNAK-UUU_2(dist=74539)
chr2	49121322	49121322	T	C	5.94083e-06	intergenic	ANKS6(dist=28517),GABBR2(dist=6137)
chr2	58811406	58811406	T	A	5.98948e-06	intergenic	CEP78(dist=125407),GNAQ(dist=33856)
chr2	45163507	45163507	T	G	6.00503e-06	intergenic	LOC101120470(dist=336202),LZTS1(dist=337981)
chr2	44241378	44241378	T	C	6.01745e-06	intergenic	GFRA2(dist=324546),LOC114113063(dist=526190)
chr7	82535427	82535427	T	C	6.01942e-06	intronic	DCAF4
chr2	49192356	49192356	A	G	6.03566e-06	intronic	GABBR2
chr2	50262496	50262496	T	C	6.03916e-06	intergenic	TDRD7(dist=11020),CCDC180(dist=13548)
chr2	45223716	45223716	C	T	6.04621e-06	intergenic	LOC101120470(dist=396411),LZTS1(dist=277772)
chr2	45635141	45635141	C	T	6.0508e-06	intergenic	ATP6V1B2(dist=8688),SLC18A1(dist=17715)
chr2	47688003	47688003	T	C	6.05934e-06	intronic	INVS
chr2	47688013	47688013	T	C	6.05934e-06	intronic	INVS
chr2	55749410	55749410	C	T	6.06573e-06	UTR5	LOC101111001(XM_042243314.1:c.-963G>A)
chr4	29656063	29656063	A	T	6.07897e-06	intergenic	TMEM196(dist=13012),MACC1(dist=106515)
chr7	79501258	79501258	C	A	6.10042e-06	intronic	SUSD6
chr2	40646338	40646338	A	G	6.10711e-06	intergenic	DOCK5(dist=137653),NEFL(dist=84730)
chr2	47758067	47758067	C	T	6.11121e-06	intronic	INVS
chr2	40626666	40626666	T	C	6.11176e-06	intergenic	DOCK5(dist=117981),NEFL(dist=104402)
chr4	29656419	29656419	C	A	6.12112e-06	intergenic	TMEM196(dist=13368),MACC1(dist=106159)
chr6	83401253	83401253	G	A	6.13219e-06	intergenic	TRNAS-GGA_115(dist=474217),TRNAS-GGA_116(dist=482508)
chr2	136516485	136516485	T	C	6.16893e-06	intergenic	SP3(dist=436811),CDCA7(dist=61875)
chr2	46023179	46023179	C	T	6.18995e-06	intergenic	LPL(dist=81070),LOC101123612(dist=777804)
chr2	55477867	55477867	A	C	6.20985e-06	intergenic	TRNAE-CUC_13(dist=108309),LOC101111001(dist=268966)
chr6	86645502	86645502	G	T	6.22475e-06	intronic	AMTN
chr7	79508062	79508062	T	C	6.23718e-06	intronic	SUSD6
chr11	43510752	43510752	A	G	6.27257e-06	exonic	MPP2
chr2	159347751	159347751	A	G	6.27607e-06	intergenic	RND3(dist=265783),TRNAF-GAA_3(dist=390674)
chr2	45647423	45647423	C	T	6.27732e-06	intergenic	ATP6V1B2(dist=20970),SLC18A1(dist=5433)
chr2	45982474	45982474	G	T	6.28712e-06	intergenic	LPL(dist=40365),LOC101123612(dist=818509)
chr4	29640082	29640082	C	G	6.30394e-06	intronic	TMEM196
chr2	42023650	42023650	G	A	6.32163e-06	ncRNA_intronic	LOC121818537
chr17	50409772	50409772	C	T	6.32425e-06	intronic	TMEM132B
chr2	47758203	47758203	C	G	6.32991e-06	intronic	INVS
chr11	43505504	43505504	G	A	6.33969e-06	intergenic	CD300LG(dist=15009),MPP2(dist=1449)
chr11	43505529	43505529	G	T	6.33969e-06	intergenic	CD300LG(dist=15034),MPP2(dist=1424)
chr2	58634354	58634354	C	T	6.34502e-06	intergenic	PSAT1(dist=18591),CEP78(dist=13956)
chr2	58811608	58811608	G	A	6.37392e-06	intergenic	CEP78(dist=125609),GNAQ(dist=33654)
chr2	45649031	45649031	T	C	6.39367e-06	intergenic	ATP6V1B2(dist=22578),SLC18A1(dist=3825)
chr8	49989255	49989255	G	C	6.39881e-06	intergenic	LOC121820175(dist=10040),ZNF292(dist=2989)
chr2	45365784	45365784	A	G	6.40046e-06	intergenic	LOC101120470(dist=538479),LZTS1(dist=135704)
chr2	46868858	46868858	A	G	6.42118e-06	intronic	LOC101123612
chr22	50731934	50731934	A	T	6.44271e-06	intronic	INPP5A
chr1	94822686	94822686	C	T	6.45114e-06	intronic	MAN1A2
chr11	43506389	43506389	A	T	6.45952e-06	downstream	MPP2(dist=564)
chr2	47683306	47683306	A	C	6.46772e-06	intronic	INVS
chr17	65311591	65311591	T	A	6.48818e-06	intronic	KIAA1671
chr11	43508364	43508364	T	C	6.49328e-06	UTR3	MPP2(XM_042256040.1:c.*943A>G,XM_027974450.2:c.*943A>G,XM_042256039.1:c.*943A>G,XM_042256038.1:c.*943A>G,XM_012186183.3:c.*943A>G,XM_042256037.1:c.*943A>G,XM_042256041.1:c.*943A>G)
chr2	48144217	48144217	G	A	6.5084e-06	ncRNA_intronic	LOC105607546
chr2	47742621	47742621	A	T	6.50927e-06	intronic	INVS
chr2	47757274	47757274	G	A	6.50927e-06	intronic	INVS
chr2	46438012	46438012	C	T	6.51689e-06	intergenic	LPL(dist=495903),LOC101123612(dist=362971)
chr8	51756798	51756798	A	G	6.58255e-06	intergenic	LOC121820177(dist=225555),TRNAR-CCG_3(dist=1208)
chr3	134555952	134555952	T	C	6.60554e-06	intronic	SCN8A
chr16	68635278	68635278	C	T	6.60999e-06	intergenic	LOC121816779(dist=137445),IRX1(dist=762187)
chr2	42075523	42075523	G	C	6.62889e-06	intergenic	LOC121818537(dist=42530),NKX2-6(dist=9101)
chr2	50122965	50122965	A	T	6.63448e-06	intronic	TMOD1
chr2	55747899	55747899	C	T	6.65174e-06	exonic	LOC101111001
chr2	55747945	55747945	C	T	6.65174e-06	exonic	LOC101111001
chr2	40518523	40518523	C	G	6.65909e-06	intergenic	DOCK5(dist=9838),NEFL(dist=212545)
chr1	86424379	86424379	C	T	6.67782e-06	intronic	ELAPOR1
chr2	40018275	40018275	A	G	6.68203e-06	intergenic	TRNAW-CCA_26(dist=219482),CDCA2(dist=64671)
chr2	45647443	45647443	A	G	6.69032e-06	intergenic	ATP6V1B2(dist=20990),SLC18A1(dist=5413)
chr10	49090775	49090775	C	T	6.69894e-06	intergenic	LOC121820452(dist=58441),KLF12(dist=13546)
chr2	40634855	40634855	T	G	6.71312e-06	intergenic	DOCK5(dist=126170),NEFL(dist=96213)
chr2	39986094	39986094	T	C	6.72228e-06	intergenic	TRNAW-CCA_26(dist=187301),CDCA2(dist=96852)
chr2	39996119	39996119	A	G	6.72228e-06	intergenic	TRNAW-CCA_26(dist=197326),CDCA2(dist=86827)
chr11	43470065	43470065	G	T	6.73118e-06	intergenic	MPP3(dist=10195),CD300LG(dist=8560)
chr11	43506261	43506261	A	G	6.73118e-06	downstream	MPP2(dist=692)
chr2	45654711	45654711	C	T	6.76986e-06	intronic	SLC18A1
chr14	48826962	48826962	A	G	6.80954e-06	exonic	LOC101118213
chr2	40946667	40946667	A	G	6.82159e-06	intergenic	NEFM(dist=177762),ADAM7(dist=281122)
chr2	46406833	46406833	C	T	6.8261e-06	intergenic	LPL(dist=464724),LOC101123612(dist=394150)
chr2	40955114	40955114	A	C	6.83291e-06	intergenic	NEFM(dist=186209),ADAM7(dist=272675)
chr2	40998787	40998787	T	C	6.83291e-06	intergenic	NEFM(dist=229882),ADAM7(dist=229002)
chr2	45290348	45290348	A	G	6.83291e-06	intergenic	LOC101120470(dist=463043),LZTS1(dist=211140)
chr2	46259089	46259089	A	G	6.83291e-06	intergenic	LPL(dist=316980),LOC101123612(dist=541894)
chr11	43469443	43469443	A	G	6.84342e-06	intergenic	MPP3(dist=9573),CD300LG(dist=9182)
chr11	43469458	43469458	C	T	6.84342e-06	intergenic	MPP3(dist=9588),CD300LG(dist=9167)
chr2	58814182	58814182	G	C	6.84442e-06	intergenic	CEP78(dist=128183),GNAQ(dist=31080)
chr2	45199120	45199120	T	G	6.85202e-06	intergenic	LOC101120470(dist=371815),LZTS1(dist=302368)
chr2	46001090	46001090	C	T	6.85651e-06	intergenic	LPL(dist=58981),LOC101123612(dist=799893)
chr2	46001100	46001100	G	T	6.85651e-06	intergenic	LPL(dist=58991),LOC101123612(dist=799883)
chr14	3314638	3314638	G	T	6.87414e-06	intergenic	CNTNAP4(dist=129261),LOC114117781(dist=2766)
chr17	50412071	50412071	C	G	6.90705e-06	intronic	TMEM132B
chr17	21097832	21097832	T	A	6.90973e-06	intergenic	PCDH18(dist=725574),LOC114108872(dist=93750)
chr2	58810426	58810426	A	T	6.92168e-06	intergenic	CEP78(dist=124427),GNAQ(dist=34836)
chr2	40940120	40940120	C	T	6.94325e-06	intergenic	NEFM(dist=171215),ADAM7(dist=287669)
chr6	86656725	86656725	C	T	6.95437e-06	intronic	AMTN
chr2	55477319	55477319	C	T	6.95679e-06	intergenic	TRNAE-CUC_13(dist=107761),LOC101111001(dist=269514)
chr2	55491333	55491333	C	A	6.95679e-06	intergenic	TRNAE-CUC_13(dist=121775),LOC101111001(dist=255500)
chr11	17136672	17136672	C	T	6.97847e-06	intronic	MYO1D
chr11	17136673	17136673	A	G	6.97847e-06	intronic	MYO1D
chr1	51742290	51742290	T	C	6.98226e-06	intergenic	SLC44A5(dist=82472),TRNAC-GCA_1(dist=37519)
chr2	45646533	45646533	C	A	7.02e-06	intergenic	ATP6V1B2(dist=20080),SLC18A1(dist=6323)
chr24	24838434	24838434	A	T	7.06028e-06	intergenic	HS3ST4(dist=536018),C24H16orf82(dist=348443)
chr2	46874100	46874100	T	C	7.13169e-06	intronic	LOC101123612
chr8	51758064	51758064	C	T	7.1536e-06	ncRNA_exonic	TRNAR-CCG_3
chr2	44533264	44533264	G	A	7.18424e-06	intergenic	GFRA2(dist=616432),LOC114113063(dist=234304)
chr2	47411157	47411157	T	G	7.18441e-06	intergenic	LOC105607506(dist=70517),LOC101102546(dist=86535)
chr17	50412352	50412352	C	T	7.20128e-06	intronic	TMEM132B
chr6	83401561	83401561	C	T	7.24657e-06	intergenic	TRNAS-GGA_115(dist=474525),TRNAS-GGA_116(dist=482200)
chr2	45658051	45658051	A	G	7.2971e-06	exonic	SLC18A1
chr2	98108019	98108019	T	A	7.29744e-06	intronic	LINGO2
chr2	40027697	40027697	G	A	7.30259e-06	intergenic	TRNAW-CCA_26(dist=228904),CDCA2(dist=55249)
chr2	44566877	44566877	G	A	7.32806e-06	intergenic	GFRA2(dist=650045),LOC114113063(dist=200691)
chr14	3914261	3914261	T	A	7.34014e-06	ncRNA_exonic	LOC121816459
chr2	55477298	55477298	C	T	7.37122e-06	intergenic	TRNAE-CUC_13(dist=107740),LOC101111001(dist=269535)
chr2	45655599	45655599	C	G	7.37124e-06	intronic	SLC18A1
chr2	58803389	58803389	G	A	7.38591e-06	intergenic	CEP78(dist=117390),GNAQ(dist=41873)
chr2	136426446	136426446	T	C	7.38653e-06	intergenic	SP3(dist=346772),CDCA7(dist=151914)
chr11	43506306	43506306	A	G	7.40704e-06	downstream	MPP2(dist=647)
chr2	46814222	46814222	G	T	7.45655e-06	intronic	LOC101123612
chr2	58818394	58818394	G	A	7.4756e-06	intergenic	CEP78(dist=132395),GNAQ(dist=26868)
chr2	50192836	50192836	C	T	7.48256e-06	intronic	TDRD7
chr2	136517966	136517966	T	G	7.48461e-06	intergenic	SP3(dist=438292),CDCA7(dist=60394)
chr2	46546074	46546074	G	T	7.49773e-06	intergenic	LPL(dist=603965),LOC101123612(dist=254909)
chr10	80727664	80727664	A	G	7.50767e-06	intergenic	LOC121820469(dist=446784),LOC114116705(dist=675249)
chr10	80727678	80727678	T	C	7.50767e-06	intergenic	LOC121820469(dist=446798),LOC114116705(dist=675235)
chr2	44368545	44368545	C	A	7.51083e-06	intergenic	GFRA2(dist=451713),LOC114113063(dist=399023)
chr6	86633746	86633746	T	C	7.51376e-06	intergenic	MUC7(dist=19753),AMTN(dist=9228)
chr5	7214332	7214332	C	A	7.54978e-06	intergenic	CYP4F21(dist=27760),LOC105613870(dist=8173)
chr5	8088125	8088125	G	C	7.57153e-06	intergenic	LOC101103976(dist=1374),LOC101104488(dist=51477)
chr2	46859933	46859933	A	T	7.58809e-06	intronic	LOC101123612
chr2	46878011	46878011	G	A	7.58879e-06	intronic	LOC101123612
chr11	43509944	43509944	C	T	7.58911e-06	intronic	MPP2
chr11	42773843	42773843	G	C	7.61394e-06	UTR5	PTGES3L(XM_042255994.1:c.-357C>G,XM_012186142.3:c.-357C>G)
chr11	15829120	15829120	A	G	7.61985e-06	intergenic	LOC121820555(dist=82662),LOC121820556(dist=570867)
chr11	43505090	43505090	C	T	7.64339e-06	intergenic	CD300LG(dist=14595),MPP2(dist=1863)
chr2	58639412	58639412	C	T	7.64349e-06	intergenic	PSAT1(dist=23649),CEP78(dist=8898)
chr2	55601130	55601130	C	T	7.65539e-06	intergenic	TRNAE-CUC_13(dist=231572),LOC101111001(dist=145703)
chr2	55741628	55741628	G	A	7.65539e-06	intergenic	TRNAE-CUC_13(dist=372070),LOC101111001(dist=5205)
chr2	55742501	55742501	A	G	7.65539e-06	intergenic	TRNAE-CUC_13(dist=372943),LOC101111001(dist=4332)
chr2	55845662	55845662	T	A	7.65539e-06	intergenic	LOC101111001(dist=95934),LOC101119878(dist=249443)
chr2	46006250	46006250	C	G	7.68558e-06	intergenic	LPL(dist=64141),LOC101123612(dist=794733)
chr2	46006285	46006285	A	G	7.68558e-06	intergenic	LPL(dist=64176),LOC101123612(dist=794698)
chr11	43502517	43502517	C	T	7.70765e-06	intergenic	CD300LG(dist=12022),MPP2(dist=4436)
chr2	44565107	44565107	G	A	7.73344e-06	intergenic	GFRA2(dist=648275),LOC114113063(dist=202461)
chr16	69093358	69093358	G	A	7.77575e-06	intergenic	LOC121816779(dist=595525),IRX1(dist=304107)
chr2	45643927	45643927	C	G	7.77705e-06	intergenic	ATP6V1B2(dist=17474),SLC18A1(dist=8929)
chr2	49122612	49122612	A	G	7.79875e-06	intergenic	ANKS6(dist=29807),GABBR2(dist=4847)
chr2	45200931	45200931	T	A	7.81208e-06	intergenic	LOC101120470(dist=373626),LZTS1(dist=300557)
chr2	46405815	46405815	T	A	7.84803e-06	intergenic	LPL(dist=463706),LOC101123612(dist=395168)
chr2	46405920	46405920	T	C	7.84803e-06	intergenic	LPL(dist=463811),LOC101123612(dist=395063)
chr2	46406168	46406168	C	T	7.84803e-06	intergenic	LPL(dist=464059),LOC101123612(dist=394815)
chr2	47736971	47736971	C	T	7.85117e-06	intronic	INVS
chr2	43988930	43988930	C	T	7.86101e-06	intergenic	GFRA2(dist=72098),LOC114113063(dist=778638)
chr2	49148944	49148944	T	C	7.87243e-06	intronic	GABBR2
chr2	51208344	51208344	G	A	7.89457e-06	intronic	FBXO10
chr2	44241878	44241878	G	A	7.90806e-06	intergenic	GFRA2(dist=325046),LOC114113063(dist=525690)
chr16	68360801	68360801	C	T	7.93261e-06	intergenic	LOC114118809(dist=26431),LOC121816779(dist=136393)
chr2	40995422	40995422	C	T	7.9516e-06	intergenic	NEFM(dist=226517),ADAM7(dist=232367)
chr2	46006169	46006169	C	A	7.95727e-06	intergenic	LPL(dist=64060),LOC101123612(dist=794814)
chr2	55484888	55484888	G	A	7.96667e-06	intergenic	TRNAE-CUC_13(dist=115330),LOC101111001(dist=261945)
chr8	51757956	51757956	G	A	7.96884e-06	downstream	TRNAR-CCG_3(dist=50)
chr2	44542888	44542888	C	T	7.97887e-06	intergenic	GFRA2(dist=626056),LOC114113063(dist=224680)
chr2	44549215	44549215	C	T	7.97887e-06	intergenic	GFRA2(dist=632383),LOC114113063(dist=218353)
chr2	44549251	44549251	A	G	7.97887e-06	intergenic	GFRA2(dist=632419),LOC114113063(dist=218317)
chr2	44580374	44580374	T	C	7.97887e-06	intergenic	GFRA2(dist=663542),LOC114113063(dist=187194)
chr2	44621723	44621723	A	G	7.97887e-06	intergenic	GFRA2(dist=704891),LOC114113063(dist=145845)
chr2	44795121	44795121	A	T	7.97887e-06	intergenic	LOC114113063(dist=27211),LOC101120470(dist=29427)
chr2	44822224	44822224	T	C	7.97887e-06	intergenic	LOC114113063(dist=54314),LOC101120470(dist=2324)
chr2	44826058	44826058	C	T	7.97887e-06	exonic	LOC101120470
chr2	46296112	46296112	C	T	7.97887e-06	intergenic	LPL(dist=354003),LOC101123612(dist=504871)
chr2	58621676	58621676	C	T	8.01432e-06	intergenic	PSAT1(dist=5913),CEP78(dist=26634)
chr20	12501664	12501664	G	A	8.05955e-06	intergenic	BTBD9(dist=2497),GLO1(dist=17864)
chr2	59377295	59377295	G	A	8.06123e-06	intronic	GNA14
chr2	40592596	40592596	A	G	8.06958e-06	intergenic	DOCK5(dist=83911),NEFL(dist=138472)
chr2	40120423	40120423	T	A	8.07799e-06	intronic	CDCA2
chr2	40973232	40973232	C	T	8.07894e-06	intergenic	NEFM(dist=204327),ADAM7(dist=254557)
chr2	40112830	40112830	C	T	8.08974e-06	intronic	CDCA2
chr2	40112931	40112931	T	C	8.08974e-06	intronic	CDCA2
chr2	40491820	40491820	C	T	8.10481e-06	intronic	DOCK5
chr2	40504224	40504224	G	A	8.10481e-06	intronic	DOCK5
chr2	40504847	40504847	C	T	8.10481e-06	intronic	DOCK5
chr2	40504871	40504871	T	C	8.10481e-06	intronic	DOCK5
chr2	40509488	40509488	C	G	8.10481e-06	upstream	DOCK5(dist=803)
chr2	40519980	40519980	A	T	8.10481e-06	intergenic	DOCK5(dist=11295),NEFL(dist=211088)
chr2	40520660	40520660	T	C	8.10481e-06	intergenic	DOCK5(dist=11975),NEFL(dist=210408)
chr2	40520971	40520971	G	A	8.10481e-06	intergenic	DOCK5(dist=12286),NEFL(dist=210097)
chr2	40526828	40526828	T	C	8.10481e-06	intergenic	DOCK5(dist=18143),NEFL(dist=204240)
chr2	40660952	40660952	G	T	8.10481e-06	intergenic	DOCK5(dist=152267),NEFL(dist=70116)
chr2	40927969	40927969	C	G	8.10481e-06	intergenic	NEFM(dist=159064),ADAM7(dist=299820)
chr2	40940742	40940742	C	T	8.10481e-06	intergenic	NEFM(dist=171837),ADAM7(dist=287047)
chr2	40941320	40941320	G	A	8.10481e-06	intergenic	NEFM(dist=172415),ADAM7(dist=286469)
chr2	40943312	40943312	A	G	8.10481e-06	intergenic	NEFM(dist=174407),ADAM7(dist=284477)
chr2	40944071	40944071	C	T	8.10481e-06	intergenic	NEFM(dist=175166),ADAM7(dist=283718)
chr2	40946531	40946531	A	C	8.10481e-06	intergenic	NEFM(dist=177626),ADAM7(dist=281258)
chr2	40948176	40948176	C	T	8.10481e-06	intergenic	NEFM(dist=179271),ADAM7(dist=279613)
chr2	40949335	40949335	T	G	8.10481e-06	intergenic	NEFM(dist=180430),ADAM7(dist=278454)
chr2	40949573	40949573	G	T	8.10481e-06	intergenic	NEFM(dist=180668),ADAM7(dist=278216)
chr2	40951773	40951773	A	T	8.10481e-06	intergenic	NEFM(dist=182868),ADAM7(dist=276016)
chr2	40952833	40952833	C	T	8.10481e-06	intergenic	NEFM(dist=183928),ADAM7(dist=274956)
chr2	40953921	40953921	T	C	8.10481e-06	intergenic	NEFM(dist=185016),ADAM7(dist=273868)
chr2	40954323	40954323	T	C	8.10481e-06	intergenic	NEFM(dist=185418),ADAM7(dist=273466)
chr2	40954344	40954344	C	T	8.10481e-06	intergenic	NEFM(dist=185439),ADAM7(dist=273445)
chr2	40955000	40955000	T	G	8.10481e-06	intergenic	NEFM(dist=186095),ADAM7(dist=272789)
chr2	40955198	40955198	G	A	8.10481e-06	intergenic	NEFM(dist=186293),ADAM7(dist=272591)
chr2	40955879	40955879	G	T	8.10481e-06	intergenic	NEFM(dist=186974),ADAM7(dist=271910)
chr2	40956226	40956226	C	G	8.10481e-06	intergenic	NEFM(dist=187321),ADAM7(dist=271563)
chr2	40956889	40956889	A	G	8.10481e-06	intergenic	NEFM(dist=187984),ADAM7(dist=270900)
chr2	40957098	40957098	A	G	8.10481e-06	intergenic	NEFM(dist=188193),ADAM7(dist=270691)
chr2	40958381	40958381	A	T	8.10481e-06	intergenic	NEFM(dist=189476),ADAM7(dist=269408)
chr2	40958661	40958661	T	A	8.10481e-06	intergenic	NEFM(dist=189756),ADAM7(dist=269128)
chr2	40959293	40959293	A	G	8.10481e-06	intergenic	NEFM(dist=190388),ADAM7(dist=268496)
chr2	40965741	40965741	C	T	8.10481e-06	intergenic	NEFM(dist=196836),ADAM7(dist=262048)
chr2	40972708	40972708	A	G	8.10481e-06	intergenic	NEFM(dist=203803),ADAM7(dist=255081)
chr2	40974644	40974644	G	T	8.10481e-06	intergenic	NEFM(dist=205739),ADAM7(dist=253145)
chr2	40986428	40986428	A	G	8.10481e-06	intergenic	NEFM(dist=217523),ADAM7(dist=241361)
chr2	40988763	40988763	T	G	8.10481e-06	intergenic	NEFM(dist=219858),ADAM7(dist=239026)
chr2	40989299	40989299	A	T	8.10481e-06	intergenic	NEFM(dist=220394),ADAM7(dist=238490)
chr2	40994948	40994948	G	A	8.10481e-06	intergenic	NEFM(dist=226043),ADAM7(dist=232841)
chr2	41144331	41144331	C	A	8.10481e-06	intergenic	NEFM(dist=375426),ADAM7(dist=83458)
chr2	41415061	41415061	G	A	8.10481e-06	intronic	ADAM28
chr2	41530877	41530877	T	G	8.10481e-06	intergenic	ADAM28(dist=96818),STC1(dist=391439)
chr2	41561264	41561264	C	T	8.10481e-06	intergenic	ADAM28(dist=127205),STC1(dist=361052)
chr2	42020638	42020638	C	T	8.10481e-06	ncRNA_intronic	LOC121818537
chr2	42027970	42027970	C	T	8.10481e-06	ncRNA_intronic	LOC121818537
chr2	42028033	42028033	G	A	8.10481e-06	ncRNA_intronic	LOC121818537
chr2	42032798	42032798	G	T	8.10481e-06	ncRNA_intronic	LOC121818537
chr2	42032799	42032799	C	T	8.10481e-06	ncRNA_intronic	LOC121818537
chr2	42136495	42136495	G	A	8.10481e-06	intergenic	NKX3-1(dist=9724),SLC25A37(dist=60905)
chr2	42136969	42136969	T	C	8.10481e-06	intergenic	NKX3-1(dist=10198),SLC25A37(dist=60431)
chr2	42137329	42137329	G	A	8.10481e-06	intergenic	NKX3-1(dist=10558),SLC25A37(dist=60071)
chr2	42137374	42137374	C	T	8.10481e-06	intergenic	NKX3-1(dist=10603),SLC25A37(dist=60026)
chr2	42170787	42170787	T	A	8.10481e-06	intergenic	NKX3-1(dist=44016),SLC25A37(dist=26613)
chr2	42171191	42171191	C	A	8.10481e-06	intergenic	NKX3-1(dist=44420),SLC25A37(dist=26209)
chr2	45338888	45338888	C	A	8.10481e-06	intergenic	LOC101120470(dist=511583),LZTS1(dist=162600)
chr2	40018998	40018998	A	G	8.12851e-06	intergenic	TRNAW-CCA_26(dist=220205),CDCA2(dist=63948)
chr2	45179969	45179969	A	G	8.13339e-06	intergenic	LOC101120470(dist=352664),LZTS1(dist=321519)
chr2	50753344	50753344	A	G	8.13896e-06	intronic	SHB
chr2	50753345	50753345	A	G	8.13896e-06	intronic	SHB
chr2	40525290	40525290	A	C	8.15722e-06	intergenic	DOCK5(dist=16605),NEFL(dist=205778)
chr1	262780772	262780772	T	C	8.17258e-06	intronic	PRDM15
chr2	55628113	55628113	T	C	8.17737e-06	intergenic	TRNAE-CUC_13(dist=258555),LOC101111001(dist=118720)
chr2	55489738	55489738	G	C	8.19268e-06	intergenic	TRNAE-CUC_13(dist=120180),LOC101111001(dist=257095)
chr2	39979148	39979148	C	A	8.19306e-06	intergenic	TRNAW-CCA_26(dist=180355),CDCA2(dist=103798)
chr2	40028616	40028616	G	A	8.19306e-06	intergenic	TRNAW-CCA_26(dist=229823),CDCA2(dist=54330)
chr2	40520458	40520458	C	A	8.19514e-06	intergenic	DOCK5(dist=11773),NEFL(dist=210610)
chr2	50191505	50191505	C	G	8.19807e-06	intronic	TDRD7
chr2	45209127	45209127	A	G	8.20337e-06	intergenic	LOC101120470(dist=381822),LZTS1(dist=292361)
chr11	43510697	43510697	A	G	8.21729e-06	intronic	MPP2
chr4	29640097	29640097	T	C	8.22094e-06	intronic	TMEM196
chr2	40930007	40930007	G	A	8.22571e-06	intergenic	NEFM(dist=161102),ADAM7(dist=297782)
chr2	44486981	44486981	C	A	8.22571e-06	intergenic	GFRA2(dist=570149),LOC114113063(dist=280587)
chr2	49145038	49145038	T	C	8.2992e-06	intronic	GABBR2
chr2	55476651	55476651	C	T	8.30791e-06	intergenic	TRNAE-CUC_13(dist=107093),LOC101111001(dist=270182)
chr14	3450398	3450398	C	T	8.30899e-06	intergenic	LOC114117781(dist=111906),LOC105609376(dist=367401)
chr2	52361244	52361244	T	C	8.32923e-06	intronic	CLTA
chr2	45987857	45987857	T	A	8.3308e-06	intergenic	LPL(dist=45748),LOC101123612(dist=813126)
chr2	46546174	46546174	C	T	8.35877e-06	intergenic	LPL(dist=604065),LOC101123612(dist=254809)
chr2	46546175	46546175	A	G	8.35877e-06	intergenic	LPL(dist=604066),LOC101123612(dist=254808)
chr2	52372796	52372796	C	T	8.36177e-06	intergenic	CLTA(dist=5355),CCIN(dist=16028)
chr14	2427527	2427527	T	G	8.36452e-06	intronic	LOC101118549
chr2	45652567	45652567	C	T	8.37664e-06	upstream	SLC18A1(dist=289)
chr2	44791133	44791133	G	A	8.38449e-06	intergenic	LOC114113063(dist=23223),LOC101120470(dist=33415)
chr2	45107201	45107201	G	A	8.38449e-06	intergenic	LOC101120470(dist=279896),LZTS1(dist=394287)
chr11	43469704	43469704	C	T	8.39198e-06	intergenic	MPP3(dist=9834),CD300LG(dist=8921)
chr20	12504797	12504797	C	T	8.40314e-06	intergenic	BTBD9(dist=5630),GLO1(dist=14731)
chr2	54973965	54973965	A	G	8.40495e-06	intergenic	LOC121818504(dist=11488),LOC121818624(dist=57529)
chr6	86652834	86652834	C	T	8.40816e-06	intronic	AMTN
chr2	55481134	55481134	T	A	8.43251e-06	intergenic	TRNAE-CUC_13(dist=111576),LOC101111001(dist=265699)
chr2	55095606	55095606	G	A	8.45891e-06	ncRNA_intronic	LOC121818625
chr14	4798481	4798481	G	A	8.48199e-06	intronic	WWOX
chr1	96859896	96859896	C	T	8.4843e-06	intergenic	WARS2(dist=178029),LOC114116621(dist=50711)
chr2	46435859	46435859	G	A	8.49878e-06	intergenic	LPL(dist=493750),LOC101123612(dist=365124)
chr2	46435881	46435881	C	T	8.49878e-06	intergenic	LPL(dist=493772),LOC101123612(dist=365102)
chr6	86636254	86636254	A	G	8.50837e-06	intergenic	MUC7(dist=22261),AMTN(dist=6720)
chr2	40488220	40488220	T	C	8.51023e-06	intronic	DOCK5
chr2	42037175	42037175	T	G	8.51023e-06	intergenic	LOC121818537(dist=4182),NKX2-6(dist=47449)
chr2	42161572	42161572	G	A	8.51023e-06	intergenic	NKX3-1(dist=34801),SLC25A37(dist=35828)
chr2	47683424	47683424	G	A	8.51179e-06	intronic	INVS
chr2	55494528	55494528	C	T	8.54434e-06	intergenic	TRNAE-CUC_13(dist=124970),LOC101111001(dist=252305)
chr17	67413059	67413059	G	C	8.5835e-06	intronic	MN1
chr17	67413061	67413061	G	A	8.5835e-06	intronic	MN1
chr2	39071438	39071438	T	C	8.59754e-06	intronic	DPYSL2
chr2	58814102	58814102	A	T	8.61489e-06	intergenic	CEP78(dist=128103),GNAQ(dist=31160)
chr2	40225023	40225023	G	T	8.62508e-06	intergenic	GNRH1(dist=8129),DOCK5(dist=7361)
chr2	47756951	47756951	C	T	8.63333e-06	intronic	INVS
chr2	40998519	40998519	G	A	8.63775e-06	intergenic	NEFM(dist=229614),ADAM7(dist=229270)
chr2	40998638	40998638	T	C	8.63775e-06	intergenic	NEFM(dist=229733),ADAM7(dist=229151)
chr2	40993657	40993657	T	A	8.6395e-06	intergenic	NEFM(dist=224752),ADAM7(dist=234132)
chr11	43502622	43502622	C	T	8.64938e-06	intergenic	CD300LG(dist=12127),MPP2(dist=4331)
chr2	49192557	49192557	T	C	8.67821e-06	intronic	GABBR2
chr2	46404792	46404792	A	G	8.68034e-06	intergenic	LPL(dist=462683),LOC101123612(dist=396191)
chr6	83401640	83401640	A	G	8.70311e-06	intergenic	TRNAS-GGA_115(dist=474604),TRNAS-GGA_116(dist=482121)
chr2	45203553	45203553	A	G	8.71396e-06	intergenic	LOC101120470(dist=376248),LZTS1(dist=297935)
chr2	45208395	45208395	A	G	8.71396e-06	intergenic	LOC101120470(dist=381090),LZTS1(dist=293093)
chr2	45208400	45208400	A	G	8.71396e-06	intergenic	LOC101120470(dist=381095),LZTS1(dist=293088)
chr2	58818223	58818223	G	A	8.72451e-06	intergenic	CEP78(dist=132224),GNAQ(dist=27039)
chr2	39973215	39973215	T	G	8.73777e-06	intergenic	TRNAW-CCA_26(dist=174422),CDCA2(dist=109731)
chr2	39534205	39534205	C	T	8.74399e-06	intergenic	PPP2R2A(dist=143293),EBF2(dist=36553)
chr2	49106750	49106750	C	A	8.79061e-06	intergenic	ANKS6(dist=13945),GABBR2(dist=20709)
chr2	42917309	42917309	T	C	8.79371e-06	intronic	PEBP4
chr17	50412751	50412751	A	C	8.80881e-06	intronic	TMEM132B
chr2	55491672	55491672	A	G	8.81071e-06	intergenic	TRNAE-CUC_13(dist=122114),LOC101111001(dist=255161)
chr2	249928321	249928321	T	G	8.82396e-06	UTR3	LOC114112239(XM_042242719.1:c.*676A>C)
chr17	65310451	65310451	A	G	8.82709e-06	intronic	KIAA1671
chr7	79505053	79505053	T	C	8.83126e-06	intronic	SUSD6
chr2	47388062	47388062	C	T	8.84486e-06	intergenic	LOC105607506(dist=47422),LOC101102546(dist=109630)
chr2	50221111	50221111	T	C	8.86242e-06	intronic	TDRD7
chr2	59680446	59680446	C	G	8.86539e-06	intergenic	VPS13A(dist=18278),LOC114113279(dist=12743)
chr8	51758044	51758044	G	A	8.87351e-06	ncRNA_exonic	TRNAR-CCG_3
chr2	47685174	47685174	A	G	8.8771e-06	intronic	INVS
chr2	41743430	41743430	G	C	8.90778e-06	intergenic	ADAM28(dist=309371),STC1(dist=178886)
chr2	46828309	46828309	C	T	8.91193e-06	intronic	LOC101123612
chr2	136488261	136488261	C	T	8.91261e-06	intergenic	SP3(dist=408587),CDCA7(dist=90099)
chr2	41726069	41726069	G	A	8.91665e-06	intergenic	ADAM28(dist=292010),STC1(dist=196247)
chr2	55481311	55481311	A	C	8.91821e-06	intergenic	TRNAE-CUC_13(dist=111753),LOC101111001(dist=265522)
chr2	55481330	55481330	G	C	8.91821e-06	intergenic	TRNAE-CUC_13(dist=111772),LOC101111001(dist=265503)
chr2	55480893	55480893	G	C	8.97626e-06	intergenic	TRNAE-CUC_13(dist=111335),LOC101111001(dist=265940)
chr7	86006268	86006268	C	T	8.97639e-06	intergenic	ESRRB(dist=20987),VASH1(dist=184158)
chr2	41833586	41833586	T	C	8.97926e-06	intergenic	ADAM28(dist=399527),STC1(dist=88730)
chr2	40953609	40953609	C	A	9.01049e-06	intergenic	NEFM(dist=184704),ADAM7(dist=274180)
chr2	46291615	46291615	G	A	9.01049e-06	intergenic	LPL(dist=349506),LOC101123612(dist=509368)
chr17	65311007	65311007	G	A	9.01244e-06	intronic	KIAA1671
chr8	51745231	51745231	G	A	9.02495e-06	intergenic	LOC121820177(dist=213988),TRNAR-CCG_3(dist=12775)
chr6	86634596	86634596	G	A	9.03464e-06	intergenic	MUC7(dist=20603),AMTN(dist=8378)
chr2	55488360	55488360	T	C	9.04237e-06	intergenic	TRNAE-CUC_13(dist=118802),LOC101111001(dist=258473)
chr17	65310496	65310496	C	T	9.05187e-06	intronic	KIAA1671
chr25	18142107	18142107	G	T	9.05951e-06	intergenic	ZNF365(dist=392517),LOC121817998(dist=34781)
chr2	45640446	45640446	C	T	9.06851e-06	intergenic	ATP6V1B2(dist=13993),SLC18A1(dist=12410)
chr2	44582687	44582687	T	C	9.09734e-06	intergenic	GFRA2(dist=665855),LOC114113063(dist=184881)
chr2	44804994	44804994	C	A	9.09734e-06	intergenic	LOC114113063(dist=37084),LOC101120470(dist=19554)
chr2	47330591	47330591	G	A	9.09734e-06	ncRNA_intronic	LOC105607506
chr27	2738226	2738226	T	C	9.1312e-06	intronic	STS
chr1	6573823	6573823	G	C	9.15969e-06	ncRNA_intronic	LOC121818814
chr2	40522577	40522577	T	C	9.24195e-06	intergenic	DOCK5(dist=13892),NEFL(dist=208491)
chr2	46274791	46274791	C	T	9.25386e-06	intergenic	LPL(dist=332682),LOC101123612(dist=526192)
chr2	46274806	46274806	C	A	9.25386e-06	intergenic	LPL(dist=332697),LOC101123612(dist=526177)
chr2	46274848	46274848	G	A	9.25386e-06	intergenic	LPL(dist=332739),LOC101123612(dist=526135)
chr2	46274858	46274858	G	C	9.25386e-06	intergenic	LPL(dist=332749),LOC101123612(dist=526125)
chr2	130533950	130533950	T	C	9.25405e-06	intronic	ZNF385B
chr17	50411558	50411558	C	T	9.26684e-06	intronic	TMEM132B
chr2	42164177	42164177	C	A	9.27428e-06	intergenic	NKX3-1(dist=37406),SLC25A37(dist=33223)
chr2	55489876	55489876	G	C	9.27525e-06	intergenic	TRNAE-CUC_13(dist=120318),LOC101111001(dist=256957)
chr2	40025811	40025811	C	T	9.29018e-06	intergenic	TRNAW-CCA_26(dist=227018),CDCA2(dist=57135)
chr16	66605061	66605061	C	T	9.29132e-06	intergenic	LOC114118700(dist=48778),SRD5A1(dist=14866)
chr2	55483691	55483691	G	C	9.29187e-06	intergenic	TRNAE-CUC_13(dist=114133),LOC101111001(dist=263142)
chr2	49108975	49108975	A	G	9.32479e-06	intergenic	ANKS6(dist=16170),GABBR2(dist=18484)
chr2	45201164	45201164	T	C	9.32878e-06	intergenic	LOC101120470(dist=373859),LZTS1(dist=300324)
chr1	201092350	201092350	C	T	9.3455e-06	intergenic	ST6GAL1(dist=78023),TRNAK-UUU_2(dist=75208)
chr2	44548097	44548097	T	C	9.38873e-06	intergenic	GFRA2(dist=631265),LOC114113063(dist=219471)
chr2	46191507	46191507	T	C	9.38873e-06	intergenic	LPL(dist=249398),LOC101123612(dist=609476)
chr2	50210487	50210487	C	T	9.42132e-06	intronic	TDRD7
chr2	58814211	58814211	C	T	9.42232e-06	intergenic	CEP78(dist=128212),GNAQ(dist=31051)
chr17	48373363	48373363	C	A	9.44293e-06	intronic	SLC15A4
chr2	48018515	48018515	C	T	9.44861e-06	upstream	NR4A3(dist=715)
chr2	45222299	45222299	T	C	9.44967e-06	intergenic	LOC101120470(dist=394994),LZTS1(dist=279189)
chr7	81855721	81855721	C	T	9.45128e-06	intronic	RGS6
chr8	51755519	51755519	C	A	9.46499e-06	intergenic	LOC121820177(dist=224276),TRNAR-CCG_3(dist=2487)
chr11	15827795	15827795	C	T	9.46694e-06	intergenic	LOC121820555(dist=81337),LOC121820556(dist=572192)
chr11	43507370	43507370	A	G	9.47056e-06	UTR3	MPP2(XM_042256040.1:c.*1937T>C,XM_027974450.2:c.*1937T>C,XM_042256039.1:c.*1937T>C,XM_042256038.1:c.*1937T>C,XM_012186183.3:c.*1937T>C,XM_042256037.1:c.*1937T>C,XM_042256041.1:c.*1937T>C)
chr6	86635142	86635142	C	T	9.47471e-06	intergenic	MUC7(dist=21149),AMTN(dist=7832)
chr25	23370275	23370275	C	T	9.48049e-06	intronic	CTNNA3
chr2	45981835	45981835	G	A	9.48366e-06	intergenic	LPL(dist=39726),LOC101123612(dist=819148)
chr2	46543008	46543008	G	A	9.49861e-06	intergenic	LPL(dist=600899),LOC101123612(dist=257975)
chr2	163753562	163753562	T	C	9.52086e-06	intergenic	TRNAS-GGA_58(dist=646878),TRNAC-GCA_41(dist=1622599)
chr2	52360547	52360547	T	C	9.52486e-06	intronic	CLTA
chr2	42035671	42035671	C	T	9.52933e-06	intergenic	LOC121818537(dist=2678),NKX2-6(dist=48953)
chr8	49963409	49963409	G	T	9.53417e-06	UTR5	GJB7(XM_012182811.4:c.-7154G>T)
chr11	42773859	42773859	C	T	9.57466e-06	UTR5	PTGES3L(XM_042255994.1:c.-373G>A,XM_012186142.3:c.-373G>A)
chr2	46238467	46238467	G	A	9.57805e-06	intergenic	LPL(dist=296358),LOC101123612(dist=562516)
chr2	46275609	46275609	A	T	9.57805e-06	intergenic	LPL(dist=333500),LOC101123612(dist=525374)
chr2	46293498	46293498	A	T	9.57805e-06	intergenic	LPL(dist=351389),LOC101123612(dist=507485)
chr2	46891263	46891263	G	A	9.57805e-06	intronic	LOC101123612
chr2	48100969	48100969	A	G	9.57805e-06	ncRNA_intronic	LOC105607546
chr2	58812400	58812400	C	G	9.58937e-06	intergenic	CEP78(dist=126401),GNAQ(dist=32862)
chr5	9793026	9793026	G	A	9.61276e-06	intergenic	LOC114114990(dist=42337),LOC105610497(dist=21504)
chr14	4578349	4578349	C	T	9.61628e-06	intronic	VAT1L
chr2	46407725	46407725	G	A	9.63005e-06	intergenic	LPL(dist=465616),LOC101123612(dist=393258)
chr2	45206647	45206647	C	T	9.65091e-06	intergenic	LOC101120470(dist=379342),LZTS1(dist=294841)
chr7	87277479	87277479	G	A	9.66385e-06	intergenic	TRNAS-GGA_138(dist=3888),NRXN3(dist=169951)
chr6	8236391	8236391	G	A	9.68269e-06	intergenic	LOC121819801(dist=770773),TRAM1L1(dist=402335)
chr2	49111689	49111689	A	T	9.71105e-06	intergenic	ANKS6(dist=18884),GABBR2(dist=15770)
chr1	86379625	86379625	C	T	9.71272e-06	intronic	TAF13
chr1	6574350	6574350	C	G	9.71393e-06	ncRNA_intronic	LOC121818814
chr2	50179416	50179416	T	C	9.7363e-06	intronic	TDRD7
chr15	58270043	58270043	T	G	9.74111e-06	intergenic	METTL15(dist=455215),LOC114118604(dist=174505)
chr2	45223749	45223749	C	T	9.74184e-06	intergenic	LOC101120470(dist=396444),LZTS1(dist=277739)
chr2	54996250	54996250	G	A	9.74686e-06	intergenic	LOC121818504(dist=33773),LOC121818624(dist=35244)
chr2	55480906	55480906	G	A	9.74908e-06	intergenic	TRNAE-CUC_13(dist=111348),LOC101111001(dist=265927)
chr2	45321256	45321256	C	T	9.76696e-06	intergenic	LOC101120470(dist=493951),LZTS1(dist=180232)
chr1	96855274	96855274	G	A	9.76708e-06	intergenic	WARS2(dist=173407),LOC114116621(dist=55333)
chr2	52613040	52613040	G	A	9.77876e-06	intergenic	LOC101108371(dist=25139),HRCT1(dist=6566)
chr7	82522465	82522465	A	C	9.79579e-06	intergenic	DPF3(dist=31818),DCAF4(dist=7915)
chr14	4795271	4795271	G	A	9.79996e-06	intronic	WWOX
chr6	86636351	86636351	A	G	9.83124e-06	intergenic	MUC7(dist=22358),AMTN(dist=6623)
chr6	86636355	86636355	G	A	9.83124e-06	intergenic	MUC7(dist=22362),AMTN(dist=6619)
chr7	79495087	79495087	C	T	9.882e-06	intronic	SUSD6
chr2	45642294	45642294	T	C	9.91866e-06	intergenic	ATP6V1B2(dist=15841),SLC18A1(dist=10562)
chr2	46310680	46310680	C	A	9.94264e-06	intergenic	LPL(dist=368571),LOC101123612(dist=490303)
chr2	49148834	49148834	T	C	9.95697e-06	intronic	GABBR2
chr2	44564228	44564228	C	T	9.9625e-06	intergenic	GFRA2(dist=647396),LOC114113063(dist=203340)
chr2	46428950	46428950	C	T	9.99304e-06	intergenic	LPL(dist=486841),LOC101123612(dist=372033)
chr8	51756841	51756841	C	T	9.99518e-06	intergenic	LOC121820177(dist=225598),TRNAR-CCG_3(dist=1165)
chr8	51757691	51757691	T	C	9.99518e-06	downstream	TRNAR-CCG_3(dist=315)
chr8	51757770	51757770	G	A	9.99518e-06	downstream	TRNAR-CCG_3(dist=236)
chr8	51757772	51757772	A	G	9.99518e-06	downstream	TRNAR-CCG_3(dist=234)
chr14	48838626	48838626	G	A	9.99533e-06	intronic	LOC101118213
chr14	4601721	4601721	A	G	9.99876e-06	intronic	VAT1L

## Sheet: Table S6
Table S6：The significant SNPs and annotated genes about head coat color.
Chromosome	Start	End	Refer	Alt	P value	Annotation
chr14	14243950	14243950	G	A	1.85931e-16	intronic	TCF25
chr14	14235903	14235903	A	T	3.9676e-15	exonic	TCF25
chr14	14244064	14244064	C	T	5.01773e-15	intronic	TCF25
chr14	14254326	14254326	G	A	1.12509e-14	intergenic	MC1R(dist=1643),DEF8(dist=14347)
chr14	14220502	14220502	C	T	2.00596e-14	intronic	SPIRE2
chr14	14221535	14221535	C	T	2.26624e-14	intronic	SPIRE2
chr14	14259844	14259844	G	A	2.53386e-14	intergenic	MC1R(dist=7161),DEF8(dist=8829)
chr14	14225851	14225851	C	T	3.88374e-14	downstream	SPIRE2(dist=230)
chr14	14220610	14220610	C	T	5.85871e-14	intronic	SPIRE2
chr14	14245748	14245748	A	G	7.29415e-14	intronic	TCF25
chr14	14234465	14234465	C	G	9.62773e-14	intronic	TCF25
chr14	14260652	14260652	A	G	1.0791e-13	intergenic	MC1R(dist=7969),DEF8(dist=8021)
chr14	14257321	14257321	A	T	2.15087e-13	intergenic	MC1R(dist=4638),DEF8(dist=11352)
chr14	14248419	14248419	G	A	3.50187e-13	downstream	TCF25(dist=257)
chr14	14238581	14238581	C	G	3.78364e-13	intronic	TCF25
chr14	14224272	14224272	C	A	4.64572e-13	intronic	SPIRE2
chr14	14250411	14250411	G	A	6.94431e-13	intergenic	TCF25(dist=2249),MC1R(dist=1319)
chr14	14246111	14246111	G	C	7.17619e-13	intronic	TCF25
chr14	14262866	14262866	C	T	1.15732e-12	intergenic	MC1R(dist=10183),DEF8(dist=5807)
chr14	14224381	14224381	C	T	1.33084e-12	intronic	SPIRE2
chr14	14251947	14251947	T	A	1.8665e-12	exonic	MC1R
chr14	14234680	14234680	C	G	2.02753e-12	intronic	TCF25
chr14	14234684	14234684	G	A	2.02753e-12	intronic	TCF25
chr14	14246473	14246473	G	A	2.17674e-12	intronic	TCF25
chr14	14246517	14246517	C	T	2.24118e-12	intronic	TCF25
chr14	14254902	14254902	G	T	3.36921e-12	intergenic	MC1R(dist=2219),DEF8(dist=13771)
chr14	14234608	14234608	G	A	3.64759e-12	intronic	TCF25
chr14	14242704	14242704	G	A	5.58335e-12	intronic	TCF25
chr14	14268262	14268262	A	G	6.11304e-12	upstream	DEF8(dist=411)
chr14	14264323	14264323	A	C	8.98651e-12	intergenic	MC1R(dist=11640),DEF8(dist=4350)
chr14	14226226	14226226	G	A	9.90424e-12	downstream	SPIRE2(dist=605)
chr14	14224911	14224911	G	A	1.22243e-11	intronic	SPIRE2
chr14	14233562	14233562	G	A	1.32773e-11	intronic	TCF25
chr14	14262329	14262329	G	A	1.44186e-11	intergenic	MC1R(dist=9646),DEF8(dist=6344)
chr14	14240163	14240163	C	T	2.16581e-11	intronic	TCF25
chr14	14241947	14241947	C	T	2.20824e-11	intronic	TCF25
chr14	14252090	14252090	G	A	2.30469e-11	exonic	MC1R
chr14	14239520	14239520	T	C	3.03338e-11	intronic	TCF25
chr14	14241481	14241481	C	T	3.31694e-11	exonic	TCF25
chr14	14559482	14559482	A	C	3.35662e-11	intronic	ORC6
chr14	14223668	14223668	G	A	3.41332e-11	intronic	SPIRE2
chr14	14239573	14239573	T	A	4.10172e-11	intronic	TCF25
chr14	14242906	14242906	T	G	4.76401e-11	intronic	TCF25
chr14	14240095	14240095	C	T	5.25745e-11	intronic	TCF25
chr14	15286502	15286502	C	T	5.95405e-11	intronic	ITFG1
chr14	14226588	14226588	A	G	6.74937e-11	downstream	SPIRE2(dist=967)
chr14	13549978	13549978	G	A	8.48824e-11	intergenic	PIEZO1(dist=9106),CDT1(dist=3799)
chr14	14560057	14560057	T	G	1.04936e-10	intronic	ORC6
chr14	15284576	15284576	C	T	1.16368e-10	intronic	ITFG1
chr14	14560655	14560655	T	C	1.17736e-10	intronic	ORC6
chr14	14557638	14557638	A	G	1.30922e-10	intronic	ORC6
chr14	13495695	13495695	G	A	1.34951e-10	intronic	PIEZO1
chr14	15355608	15355608	A	G	1.46438e-10	intronic	ITFG1
chr14	15355612	15355612	T	C	1.46438e-10	intronic	ITFG1
chr14	14560701	14560701	A	C	1.72989e-10	intronic	ORC6
chr14	14558771	14558771	G	A	2.11188e-10	intronic	ORC6
chr14	13503876	13503876	T	C	2.49015e-10	intronic	PIEZO1
chr14	14557704	14557704	T	C	2.49253e-10	intronic	ORC6
chr14	15283345	15283345	T	C	2.53304e-10	intronic	ITFG1
chr14	14556698	14556698	T	C	2.54047e-10	intronic	ORC6
chr14	15285810	15285810	T	C	2.7293e-10	intronic	ITFG1
chr14	13631731	13631731	A	G	2.90095e-10	intronic	CBFA2T3
chr14	13577367	13577367	A	G	3.55174e-10	UTR5	GALNS(XM_012189671.4:c.-9T>C,XM_012189670.4:c.-9T>C,XM_042231556.1:c.-3297T>C,XM_042231555.1:c.-9T>C)
chr14	13653188	13653188	C	T	3.59848e-10	intronic	CBFA2T3
chr14	13540949	13540949	T	G	3.70237e-10	upstream	PIEZO1(dist=77)
chr14	13506598	13506598	A	G	3.71449e-10	intronic	PIEZO1
chr14	14266170	14266170	A	G	3.79926e-10	intergenic	MC1R(dist=13487),DEF8(dist=2503)
chr14	15280290	15280290	G	C	4.37624e-10	intronic	ITFG1
chr14	15321889	15321889	G	A	4.39908e-10	intronic	ITFG1
chr14	13555922	13555922	G	A	4.51783e-10	exonic	CDT1
chr14	11327946	11327946	A	G	5.96077e-10	intergenic	LOC101105179(dist=13748),IRF8(dist=30689)
chr14	13580942	13580942	G	C	6.37977e-10	intronic	TRAPPC2L
chr14	15286576	15286576	A	C	6.89448e-10	intronic	ITFG1
chr14	15286577	15286577	G	A	6.89448e-10	intronic	ITFG1
chr14	15350953	15350953	A	C	7.18652e-10	intronic	ITFG1
chr14	13576671	13576671	A	G	8.66773e-10	intronic	GALNS
chr14	13543050	13543050	A	G	8.80462e-10	intergenic	PIEZO1(dist=2178),CDT1(dist=10727)
chr14	14560244	14560244	G	C	9.21706e-10	intronic	ORC6
chr14	15320797	15320797	C	T	9.94663e-10	intronic	ITFG1
chr14	13599124	13599124	A	G	1.01359e-09	intronic	CBFA2T3
chr14	13530220	13530220	C	G	1.03193e-09	intronic	PIEZO1
chr14	13598199	13598199	C	G	1.05893e-09	intronic	CBFA2T3
chr14	13572273	13572273	T	C	1.13592e-09	intronic	GALNS
chr14	13614082	13614082	A	G	1.15838e-09	intronic	CBFA2T3
chr14	13549390	13549390	A	G	1.18934e-09	intergenic	PIEZO1(dist=8518),CDT1(dist=4387)
chr14	14560134	14560134	G	A	1.20213e-09	intronic	ORC6
chr14	13509290	13509290	T	C	1.22854e-09	intronic	PIEZO1
chr14	13576495	13576495	C	G	1.26226e-09	intronic	GALNS
chr14	13564809	13564809	C	T	1.28983e-09	intronic	GALNS
chr14	14560246	14560246	C	T	1.31454e-09	intronic	ORC6
chr14	14559671	14559671	T	C	1.38292e-09	intronic	ORC6
chr14	13564542	13564542	A	C	1.42591e-09	intronic	GALNS
chr14	14560102	14560102	C	T	1.51266e-09	intronic	ORC6
chr14	15299606	15299606	T	C	1.53975e-09	intronic	ITFG1
chr14	13571850	13571850	T	C	1.58092e-09	intronic	GALNS
chr14	13601799	13601799	A	C	1.70021e-09	intronic	CBFA2T3
chr14	14560492	14560492	A	T	1.71773e-09	intronic	ORC6
chr14	13605641	13605641	T	C	1.93753e-09	intronic	CBFA2T3
chr14	15295288	15295288	T	A	2.01358e-09	intronic	ITFG1
chr14	15299200	15299200	A	G	2.10757e-09	intronic	ITFG1
chr14	15352137	15352137	A	G	2.2055e-09	intronic	ITFG1
chr14	15293560	15293560	C	T	2.22627e-09	intronic	ITFG1
chr14	13588344	13588344	A	G	2.45031e-09	exonic	PABPN1L
chr14	14265353	14265353	G	A	2.49212e-09	intergenic	MC1R(dist=12670),DEF8(dist=3320)
chr14	13609826	13609826	T	C	2.49747e-09	intronic	CBFA2T3
chr14	14541203	14541203	A	T	2.49827e-09	intronic	VPS35
chr14	13557281	13557281	C	G	2.54117e-09	intronic	CDT1
chr14	13614769	13614769	G	A	2.5586e-09	intronic	CBFA2T3
chr14	14219863	14219863	C	G	2.67798e-09	intronic	SPIRE2
chr14	11805084	11805084	C	A	2.77206e-09	intergenic	LOC121816469(dist=88532),FOXF1(dist=79262)
chr14	11805092	11805092	C	T	2.77206e-09	intergenic	LOC121816469(dist=88540),FOXF1(dist=79254)
chr14	13590109	13590109	T	C	2.78844e-09	downstream	CBFA2T3(dist=511)
chr14	14544318	14544318	C	T	2.88515e-09	intronic	VPS35
chr14	13629995	13629995	C	G	2.97716e-09	intronic	CBFA2T3
chr14	13595479	13595479	A	G	2.97943e-09	UTR3	CBFA2T3(XM_042231559.1:c.*487T>C,XM_027977745.2:c.*487T>C,XM_027977744.2:c.*487T>C,XM_027977748.2:c.*487T>C,XM_027977746.2:c.*487T>C)
chr14	13594806	13594806	T	C	3.20389e-09	UTR3	CBFA2T3(XM_042231559.1:c.*1160A>G,XM_027977745.2:c.*1160A>G,XM_027977744.2:c.*1160A>G,XM_027977748.2:c.*1160A>G,XM_027977746.2:c.*1160A>G)
chr14	13555410	13555410	T	C	3.20815e-09	exonic	CDT1
chr14	14560413	14560413	C	T	3.31063e-09	intronic	ORC6
chr14	15294739	15294739	T	C	3.38651e-09	intronic	ITFG1
chr14	14560751	14560751	C	T	3.39312e-09	intronic	ORC6
chr14	14243712	14243712	C	T	3.39751e-09	intronic	TCF25
chr14	13535658	13535658	T	C	3.4456e-09	intronic	PIEZO1
chr14	14541925	14541925	C	A	3.49877e-09	intronic	VPS35
chr14	14558669	14558669	C	T	3.55443e-09	intronic	ORC6
chr14	14560262	14560262	C	T	3.56959e-09	intronic	ORC6
chr14	9334119	9334119	T	C	3.59099e-09	intronic	CDH13
chr14	14558857	14558857	A	C	3.78429e-09	intronic	ORC6
chr14	13576292	13576292	C	T	3.82359e-09	intronic	GALNS
chr14	15296511	15296511	T	C	4.02842e-09	intronic	ITFG1
chr14	11761459	11761459	C	A	4.06805e-09	intergenic	LOC121816469(dist=44907),FOXF1(dist=122887)
chr14	13513826	13513826	C	T	4.08272e-09	intronic	PIEZO1
chr14	13590832	13590832	T	C	4.09781e-09	UTR3	CBFA2T3(XM_042231559.1:c.*5134A>G,XM_027977745.2:c.*5134A>G,XM_027977744.2:c.*5134A>G,XM_027977748.2:c.*5134A>G,XM_027977746.2:c.*5134A>G)
chr14	13613377	13613377	T	C	4.38232e-09	intronic	CBFA2T3
chr14	15293416	15293416	C	A	4.59907e-09	intronic	ITFG1
chr14	15296829	15296829	A	C	4.62348e-09	intronic	ITFG1
chr14	14237173	14237173	C	T	4.71485e-09	intronic	TCF25
chr14	15300183	15300183	C	A	4.83713e-09	intronic	ITFG1
chr14	14539313	14539313	T	A	4.8911e-09	intronic	VPS35
chr14	13634917	13634917	T	C	4.98213e-09	intronic	CBFA2T3
chr14	15337108	15337108	A	G	5.29564e-09	intronic	ITFG1
chr14	14539518	14539518	C	T	5.31755e-09	intronic	VPS35
chr14	9827147	9827147	C	T	5.58728e-09	intronic	OSGIN1
chr14	15293106	15293106	G	A	5.65399e-09	intronic	ITFG1
chr14	11706451	11706451	T	C	5.65605e-09	intergenic	LOC121816467(dist=15552),LOC121816469(dist=7595)
chr14	16010832	16010832	G	T	5.7454e-09	intergenic	PHKB(dist=354209),ABCC12(dist=34820)
chr14	14554030	14554030	T	C	5.81846e-09	intronic	ORC6
chr14	13583015	13583015	G	C	5.8323e-09	downstream	TRAPPC2L(dist=336)
chr14	14541501	14541501	C	G	6.03531e-09	intronic	VPS35
chr14	15285299	15285299	A	C	6.05087e-09	intronic	ITFG1
chr14	13582905	13582905	T	C	6.22324e-09	downstream	TRAPPC2L(dist=226)
chr14	14559880	14559880	T	G	6.25442e-09	intronic	ORC6
chr14	13561943	13561943	A	G	6.35892e-09	UTR3	GALNS(XM_012189671.4:c.*293T>C,XM_012189670.4:c.*293T>C,XM_042231556.1:c.*293T>C,XM_042231557.1:c.*293T>C)
chr14	14559220	14559220	A	G	6.53923e-09	intronic	ORC6
chr14	14560285	14560285	A	G	6.57998e-09	intronic	ORC6
chr14	15377962	15377962	T	C	6.81493e-09	intronic	ITFG1
chr14	14539470	14539470	A	G	6.881e-09	intronic	VPS35
chr14	13553657	13553657	A	G	7.08391e-09	upstream	CDT1(dist=120)
chr14	15293900	15293900	C	T	7.24407e-09	intronic	ITFG1
chr14	15317624	15317624	G	A	7.31904e-09	intronic	ITFG1
chr14	15295386	15295386	C	T	7.51896e-09	intronic	ITFG1
chr14	13537804	13537804	T	A	8.01377e-09	intronic	PIEZO1
chr14	15297071	15297071	G	A	8.21444e-09	intronic	ITFG1
chr14	13596676	13596676	G	T	8.3873e-09	intronic	CBFA2T3
chr14	17657024	17657024	A	G	8.52242e-09	intronic	ZNF423
chr14	13631057	13631057	G	A	8.79529e-09	intronic	CBFA2T3
chr14	14236109	14236109	T	C	8.83725e-09	intronic	TCF25
chr14	13591463	13591463	T	G	8.84656e-09	UTR3	CBFA2T3(XM_042231559.1:c.*4503A>C,XM_027977745.2:c.*4503A>C,XM_027977744.2:c.*4503A>C,XM_027977748.2:c.*4503A>C,XM_027977746.2:c.*4503A>C)
chr14	14553414	14553414	T	C	9.14663e-09	intronic	ORC6
chr14	14511441	14511441	T	A	9.22745e-09	intergenic	SHCBP1(dist=50576),VPS35(dist=11410)
chr14	15321061	15321061	C	T	9.26608e-09	intronic	ITFG1
chr14	11760069	11760069	G	A	9.52941e-09	intergenic	LOC121816469(dist=43517),FOXF1(dist=124277)
chr14	15338893	15338893	T	C	9.84272e-09	intronic	ITFG1
chr14	14225936	14225936	G	A	9.99709e-09	downstream	SPIRE2(dist=315)
chr14	15332979	15332979	T	C	1.0027e-08	intronic	ITFG1
chr14	13528851	13528851	T	C	1.01355e-08	intronic	PIEZO1
chr14	15376743	15376743	G	A	1.01691e-08	intronic	ITFG1
chr14	13591680	13591680	A	G	1.0678e-08	UTR3	CBFA2T3(XM_042231559.1:c.*4286T>C,XM_027977745.2:c.*4286T>C,XM_027977744.2:c.*4286T>C,XM_027977748.2:c.*4286T>C,XM_027977746.2:c.*4286T>C)
chr14	14557856	14557856	A	C	1.07583e-08	intronic	ORC6
chr14	14557857	14557857	G	A	1.07583e-08	intronic	ORC6
chr14	14237665	14237665	A	T	1.09064e-08	intronic	TCF25
chr14	13571228	13571228	A	G	1.11428e-08	intronic	GALNS
chr14	15287821	15287821	C	T	1.1144e-08	intronic	ITFG1
chr14	13605875	13605875	G	A	1.12321e-08	intronic	CBFA2T3
chr14	15325852	15325852	T	C	1.16642e-08	intronic	ITFG1
chr14	15338414	15338414	A	G	1.18652e-08	intronic	ITFG1
chr14	13516198	13516198	G	A	1.24066e-08	intronic	PIEZO1
chr14	15375073	15375073	G	A	1.24461e-08	intronic	ITFG1
chr14	15375239	15375239	G	A	1.24528e-08	intronic	ITFG1
chr14	14553475	14553475	A	G	1.29432e-08	intronic	ORC6
chr14	14549968	14549968	T	A	1.32675e-08	intronic	VPS35
chr14	14549976	14549976	C	T	1.32675e-08	intronic	VPS35
chr14	14488710	14488710	G	A	1.41444e-08	intergenic	SHCBP1(dist=27845),VPS35(dist=34141)
chr14	13520030	13520030	G	A	1.44268e-08	intronic	PIEZO1
chr14	14541776	14541776	T	C	1.55815e-08	intronic	VPS35
chr14	14237677	14237677	G	A	1.5667e-08	intronic	TCF25
chr14	13575251	13575251	A	G	1.60091e-08	intronic	GALNS
chr14	15287380	15287380	G	T	1.63144e-08	intronic	ITFG1
chr14	15338359	15338359	T	C	1.63263e-08	intronic	ITFG1
chr14	15293801	15293801	G	A	1.7308e-08	intronic	ITFG1
chr14	10650254	10650254	T	C	1.76748e-08	intergenic	CRISPLD2(dist=60002),ZDHHC7(dist=1458)
chr14	14237623	14237623	G	A	1.83142e-08	intronic	TCF25
chr14	15333152	15333152	A	G	1.84803e-08	intronic	ITFG1
chr14	13500545	13500545	T	C	1.90693e-08	exonic	PIEZO1
chr14	12682762	12682762	A	G	2.01206e-08	intergenic	LOC121816472(dist=47920),JPH3(dist=2859)
chr14	11805358	11805358	C	T	2.18752e-08	intergenic	LOC121816469(dist=88806),FOXF1(dist=78988)
chr14	14488041	14488041	A	G	2.21329e-08	intergenic	SHCBP1(dist=27176),VPS35(dist=34810)
chr14	13569006	13569006	G	A	2.26777e-08	intronic	GALNS
chr14	11706234	11706234	C	T	2.34507e-08	intergenic	LOC121816467(dist=15335),LOC121816469(dist=7812)
chr14	14232681	14232681	A	G	2.44891e-08	intronic	TCF25
chr14	14245895	14245895	G	A	2.44959e-08	intronic	TCF25
chr14	14235797	14235797	G	A	2.47663e-08	intronic	TCF25
chr14	15322617	15322617	C	T	2.53723e-08	intronic	ITFG1
chr14	13504334	13504334	C	T	2.59403e-08	intronic	PIEZO1
chr14	13623864	13623864	T	C	2.71913e-08	intronic	CBFA2T3
chr14	13591526	13591526	C	G	2.74993e-08	UTR3	CBFA2T3(XM_042231559.1:c.*4440G>C,XM_027977745.2:c.*4440G>C,XM_027977744.2:c.*4440G>C,XM_027977748.2:c.*4440G>C,XM_027977746.2:c.*4440G>C)
chr14	14235415	14235415	C	G	2.75974e-08	intronic	TCF25
chr14	14489496	14489496	T	C	2.80399e-08	intergenic	SHCBP1(dist=28631),VPS35(dist=33355)
chr14	14247844	14247844	T	C	2.83092e-08	intronic	TCF25
chr14	14233652	14233652	A	G	2.93872e-08	intronic	TCF25
chr14	13530687	13530687	G	A	3.03682e-08	intronic	PIEZO1
chr14	10862318	10862318	C	A	3.11075e-08	intronic	GSE1
chr14	15349204	15349204	T	C	3.15433e-08	intronic	ITFG1
chr14	15309218	15309218	A	G	3.22256e-08	intronic	ITFG1
chr14	14255911	14255911	T	G	3.33093e-08	intergenic	MC1R(dist=3228),DEF8(dist=12762)
chr14	16020194	16020194	A	G	3.34875e-08	intergenic	PHKB(dist=363571),ABCC12(dist=25458)
chr14	14558144	14558144	T	C	3.34921e-08	intronic	ORC6
chr14	13503486	13503486	T	C	3.36141e-08	intronic	PIEZO1
chr14	14482389	14482389	C	A	3.39988e-08	intergenic	SHCBP1(dist=21524),VPS35(dist=40462)
chr14	14235153	14235153	T	C	3.47578e-08	intronic	TCF25
chr14	15454684	15454684	A	T	3.64243e-08	intronic	PHKB
chr14	14489330	14489330	A	G	3.66479e-08	intergenic	SHCBP1(dist=28465),VPS35(dist=33521)
chr14	13509032	13509032	A	G	3.76576e-08	intronic	PIEZO1
chr14	11814586	11814586	C	T	3.91391e-08	intergenic	LOC121816469(dist=98034),FOXF1(dist=69760)
chr14	13553803	13553803	G	A	4.0673e-08	UTR5	CDT1(XM_027977741.2:c.-33G>A)
chr14	10650310	10650310	C	T	4.08137e-08	intergenic	CRISPLD2(dist=60058),ZDHHC7(dist=1402)
chr14	13568152	13568152	C	A	4.1258e-08	intronic	GALNS
chr14	13637051	13637051	T	C	4.13585e-08	intronic	CBFA2T3
chr14	14488790	14488790	G	T	4.16411e-08	intergenic	SHCBP1(dist=27925),VPS35(dist=34061)
chr14	13635056	13635056	T	C	4.85216e-08	intronic	CBFA2T3
chr14	12680678	12680678	C	T	4.92998e-08	intergenic	LOC121816472(dist=45836),JPH3(dist=4943)
chr14	11702704	11702704	C	T	5.06343e-08	intergenic	LOC121816467(dist=11805),LOC121816469(dist=11342)
chr14	14235336	14235336	C	G	5.06694e-08	intronic	TCF25
chr14	11821060	11821060	C	G	5.13003e-08	intergenic	LOC121816469(dist=104508),FOXF1(dist=63286)
chr14	15480024	15480024	G	A	5.14045e-08	intronic	PHKB
chr14	14235575	14235575	A	G	5.14469e-08	intronic	TCF25
chr14	14248010	14248010	C	T	5.23802e-08	exonic	TCF25
chr14	14489160	14489160	T	C	5.2583e-08	intergenic	SHCBP1(dist=28295),VPS35(dist=33691)
chr14	14490449	14490449	T	G	5.49552e-08	intergenic	SHCBP1(dist=29584),VPS35(dist=32402)
chr14	13551496	13551496	G	A	5.54107e-08	intergenic	PIEZO1(dist=10624),CDT1(dist=2281)
chr14	14232573	14232573	A	G	5.56667e-08	intronic	TCF25
chr14	14267868	14267868	G	T	5.71164e-08	upstream	DEF8(dist=805)
chr14	13556132	13556132	A	G	5.72291e-08	intronic	CDT1
chr14	11815444	11815444	T	C	5.82798e-08	intergenic	LOC121816469(dist=98892),FOXF1(dist=68902)
chr14	15337741	15337741	A	G	5.86112e-08	intronic	ITFG1
chr14	14248880	14248880	T	C	6.5133e-08	downstream	TCF25(dist=718)
chr14	14264154	14264154	C	T	6.74725e-08	intergenic	MC1R(dist=11471),DEF8(dist=4519)
chr14	14246252	14246252	G	A	6.76364e-08	exonic	TCF25
chr14	15225574	15225574	G	A	6.90761e-08	intronic	ITFG1
chr14	14254476	14254476	C	A	7.01232e-08	intergenic	MC1R(dist=1793),DEF8(dist=14197)
chr14	10650400	10650400	T	C	7.07405e-08	intergenic	CRISPLD2(dist=60148),ZDHHC7(dist=1312)
chr14	14155802	14155802	A	T	7.0746e-08	UTR3	ZNF276(XM_027977784.2:c.*1837A>T,XM_027977783.2:c.*1837A>T,XM_027977782.2:c.*1837A>T,XM_042230800.1:c.*1837A>T,XM_042230801.1:c.*1837A>T)
chr14	15426508	15426508	A	G	7.36265e-08	intronic	PHKB
chr14	15296701	15296701	T	C	7.70288e-08	intronic	ITFG1
chr14	11810863	11810863	C	T	7.71953e-08	intergenic	LOC121816469(dist=94311),FOXF1(dist=73483)
chr14	13608140	13608140	A	G	7.74694e-08	intronic	CBFA2T3
chr14	11704590	11704590	T	C	8.03164e-08	intergenic	LOC121816467(dist=13691),LOC121816469(dist=9456)
chr14	14198958	14198958	C	G	8.3128e-08	exonic	SPIRE2
chr14	14227943	14227943	T	C	8.63662e-08	upstream	TCF25(dist=1)
chr14	14212677	14212677	C	T	8.74641e-08	intronic	SPIRE2
chr14	13577709	13577709	G	C	8.85632e-08	intronic	TRAPPC2L
chr14	15255757	15255757	G	C	8.88429e-08	intronic	ITFG1
chr14	11703870	11703870	T	G	8.95361e-08	intergenic	LOC121816467(dist=12971),LOC121816469(dist=10176)
chr14	14488290	14488290	T	C	8.97782e-08	intergenic	SHCBP1(dist=27425),VPS35(dist=34561)
chr14	14488299	14488299	A	T	8.97782e-08	intergenic	SHCBP1(dist=27434),VPS35(dist=34552)
chr14	14488301	14488301	A	G	8.97782e-08	intergenic	SHCBP1(dist=27436),VPS35(dist=34550)
chr14	15443974	15443974	A	G	9.07916e-08	intronic	PHKB
chr14	14490394	14490394	C	A	9.09334e-08	intergenic	SHCBP1(dist=29529),VPS35(dist=32457)
chr14	12688279	12688279	T	C	9.44461e-08	intronic	JPH3
chr14	10680215	10680215	A	C	9.58594e-08	UTR5	ZDHHC7(XM_027977367.2:c.-21900T>G,XM_042230700.1:c.-21900T>G)
chr14	12678339	12678339	A	G	9.72971e-08	intergenic	LOC121816472(dist=43497),JPH3(dist=7282)
chr14	13626764	13626764	T	C	9.84268e-08	intronic	CBFA2T3
chr14	11816051	11816051	T	C	1.00882e-07	intergenic	LOC121816469(dist=99499),FOXF1(dist=68295)
chr14	11811645	11811645	G	T	1.05895e-07	intergenic	LOC121816469(dist=95093),FOXF1(dist=72701)
chr14	11815838	11815838	A	T	1.06115e-07	intergenic	LOC121816469(dist=99286),FOXF1(dist=68508)
chr14	14250902	14250902	T	C	1.06456e-07	upstream	MC1R(dist=828)
chr14	14244964	14244964	C	T	1.06885e-07	intronic	TCF25
chr14	13588828	13588828	A	G	1.07258e-07	upstream	PABPN1L(dist=385)
chr14	13573643	13573643	G	C	1.07268e-07	intronic	GALNS
chr14	11806095	11806095	T	C	1.09642e-07	intergenic	LOC121816469(dist=89543),FOXF1(dist=78251)
chr14	11702535	11702535	G	A	1.10203e-07	intergenic	LOC121816467(dist=11636),LOC121816469(dist=11511)
chr14	14254154	14254154	G	A	1.13175e-07	intergenic	MC1R(dist=1471),DEF8(dist=14519)
chr14	13632478	13632478	T	C	1.13488e-07	intronic	CBFA2T3
chr14	17657490	17657490	T	G	1.13617e-07	intronic	ZNF423
chr14	13540439	13540439	G	A	1.14673e-07	intronic	PIEZO1
chr14	12679384	12679384	A	G	1.1547e-07	intergenic	LOC121816472(dist=44542),JPH3(dist=6237)
chr14	15458992	15458992	A	G	1.16207e-07	intronic	PHKB
chr14	10680148	10680148	C	T	1.1655e-07	UTR5	ZDHHC7(XM_027977367.2:c.-21833G>A,XM_042230700.1:c.-21833G>A)
chr14	11702005	11702005	A	G	1.21203e-07	intergenic	LOC121816467(dist=11106),LOC121816469(dist=12041)
chr14	17656975	17656975	A	G	1.25433e-07	intronic	ZNF423
chr14	15255761	15255761	A	G	1.26121e-07	intronic	ITFG1
chr14	14559740	14559740	G	A	1.28271e-07	intronic	ORC6
chr14	14264088	14264088	G	A	1.29266e-07	intergenic	MC1R(dist=11405),DEF8(dist=4585)
chr14	14237593	14237593	T	C	1.29532e-07	intronic	TCF25
chr14	12678397	12678397	C	G	1.32606e-07	intergenic	LOC121816472(dist=43555),JPH3(dist=7224)
chr14	13638032	13638032	T	C	1.33775e-07	intronic	CBFA2T3
chr14	14250797	14250797	T	C	1.34183e-07	upstream	MC1R(dist=933)
chr14	10823269	10823269	C	T	1.36763e-07	intronic	GSE1
chr14	13841640	13841640	G	A	1.39685e-07	intergenic	SLC22A31(dist=14627),ANKRD11(dist=35886)
chr14	12678282	12678282	C	T	1.42571e-07	intergenic	LOC121816472(dist=43440),JPH3(dist=7339)
chr14	10870610	10870610	A	G	1.43028e-07	intronic	GSE1
chr14	14264802	14264802	A	G	1.4436e-07	intergenic	MC1R(dist=12119),DEF8(dist=3871)
chr14	15418423	15418423	T	C	1.4906e-07	intronic	ITFG1
chr14	14488948	14488948	T	A	1.50724e-07	intergenic	SHCBP1(dist=28083),VPS35(dist=33903)
chr14	10868966	10868966	A	G	1.55686e-07	intronic	GSE1
chr14	14267787	14267787	A	G	1.55872e-07	upstream	DEF8(dist=886)
chr14	15443808	15443808	G	T	1.56731e-07	intronic	PHKB
chr14	14521905	14521905	G	A	1.58304e-07	downstream	VPS35(dist=946)
chr14	15428932	15428932	G	A	1.59287e-07	intronic	PHKB
chr14	14515358	14515358	C	G	1.60161e-07	intergenic	SHCBP1(dist=54493),VPS35(dist=7493)
chr14	14248776	14248776	C	T	1.60394e-07	downstream	TCF25(dist=614)
chr14	14230545	14230545	A	G	1.60766e-07	intronic	TCF25
chr14	15444448	15444448	C	G	1.61389e-07	intronic	PHKB
chr14	11772587	11772587	A	G	1.62496e-07	intergenic	LOC121816469(dist=56035),FOXF1(dist=111759)
chr14	14256602	14256602	C	A	1.64239e-07	intergenic	MC1R(dist=3919),DEF8(dist=12071)
chr14	11704016	11704016	C	T	1.67314e-07	intergenic	LOC121816467(dist=13117),LOC121816469(dist=10030)
chr14	14559884	14559884	T	C	1.69535e-07	intronic	ORC6
chr14	15443328	15443328	G	T	1.70218e-07	intronic	PHKB
chr14	10857467	10857467	C	T	1.70558e-07	intronic	GSE1
chr14	11583269	11583269	G	C	1.74445e-07	intergenic	LOC114117783(dist=52372),LOC121816467(dist=15870)
chr14	14221032	14221032	C	T	1.75544e-07	intronic	SPIRE2
chr14	12867999	12867999	T	C	1.79032e-07	intronic	SLC7A5
chr14	14267389	14267389	T	C	1.83151e-07	intergenic	MC1R(dist=14706),DEF8(dist=1284)
chr14	14194497	14194497	C	A	1.86239e-07	intronic	SPIRE2
chr14	15434219	15434219	G	T	1.86242e-07	intronic	PHKB
chr14	15445852	15445852	A	G	1.87795e-07	intronic	PHKB
chr14	11355315	11355315	A	G	1.87825e-07	intergenic	LOC101105179(dist=41117),IRF8(dist=3320)
chr14	14266034	14266034	C	T	1.89291e-07	intergenic	MC1R(dist=13351),DEF8(dist=2639)
chr14	12690443	12690443	G	A	1.91252e-07	intronic	JPH3
chr14	16647134	16647134	C	T	1.93265e-07	intergenic	N4BP1(dist=78639),LOC121816475(dist=113041)
chr14	14264810	14264810	T	G	1.95144e-07	intergenic	MC1R(dist=12127),DEF8(dist=3863)
chr14	14260712	14260712	G	A	2.03173e-07	intergenic	MC1R(dist=8029),DEF8(dist=7961)
chr14	12890720	12890720	C	T	2.03767e-07	intronic	CA5A
chr14	13623156	13623156	G	A	2.04072e-07	intronic	CBFA2T3
chr14	15446655	15446655	A	G	2.06902e-07	intronic	PHKB
chr14	14242249	14242249	A	G	2.0943e-07	exonic	TCF25
chr14	14261889	14261889	T	C	2.09746e-07	intergenic	MC1R(dist=9206),DEF8(dist=6784)
chr14	15256003	15256003	C	T	2.12732e-07	intronic	ITFG1
chr14	15275027	15275027	A	C	2.17191e-07	intronic	ITFG1
chr14	11586504	11586504	G	A	2.19446e-07	intergenic	LOC114117783(dist=55607),LOC121816467(dist=12635)
chr14	14261639	14261639	G	A	2.21638e-07	intergenic	MC1R(dist=8956),DEF8(dist=7034)
chr14	14261640	14261640	T	C	2.21638e-07	intergenic	MC1R(dist=8957),DEF8(dist=7033)
chr14	14235542	14235542	G	A	2.2339e-07	intronic	TCF25
chr14	14261233	14261233	C	A	2.26798e-07	intergenic	MC1R(dist=8550),DEF8(dist=7440)
chr14	13588202	13588202	C	T	2.27494e-07	exonic	PABPN1L
chr14	15436403	15436403	A	T	2.31808e-07	intronic	PHKB
chr14	13600756	13600756	G	A	2.32865e-07	intronic	CBFA2T3
chr14	14240958	14240958	C	G	2.33029e-07	intronic	TCF25
chr14	10871058	10871058	T	C	2.36099e-07	intronic	GSE1
chr14	14258560	14258560	A	G	2.38693e-07	intergenic	MC1R(dist=5877),DEF8(dist=10113)
chr14	11805431	11805431	C	T	2.38883e-07	intergenic	LOC121816469(dist=88879),FOXF1(dist=78915)
chr14	13496092	13496092	G	A	2.39411e-07	intronic	PIEZO1
chr14	14256578	14256578	C	T	2.47921e-07	intergenic	MC1R(dist=3895),DEF8(dist=12095)
chr14	16647117	16647117	G	A	2.48006e-07	intergenic	N4BP1(dist=78622),LOC121816475(dist=113058)
chr14	13657940	13657940	A	G	2.48198e-07	intronic	CBFA2T3
chr14	14213345	14213345	C	T	2.49773e-07	intronic	SPIRE2
chr14	14552377	14552377	A	T	2.50725e-07	upstream	ORC6,VPS35(dist=42)
chr14	19322117	19322117	T	C	2.52067e-07	intergenic	LOC121816479(dist=161683),TOX3(dist=1101127)
chr14	15434638	15434638	G	T	2.54582e-07	intronic	PHKB
chr14	15418613	15418613	T	C	2.55654e-07	intronic	ITFG1
chr14	15482375	15482375	A	G	2.59393e-07	intronic	PHKB
chr14	14264829	14264829	A	G	2.62515e-07	intergenic	MC1R(dist=12146),DEF8(dist=3844)
chr14	11704783	11704783	G	C	2.6352e-07	intergenic	LOC121816467(dist=13884),LOC121816469(dist=9263)
chr14	14238295	14238295	G	T	2.66692e-07	intronic	TCF25
chr14	14250690	14250690	T	C	2.66941e-07	intergenic	TCF25(dist=2528),MC1R(dist=1040)
chr14	11807952	11807952	C	T	2.68986e-07	intergenic	LOC121816469(dist=91400),FOXF1(dist=76394)
chr14	12690886	12690886	C	T	2.69009e-07	intronic	JPH3
chr14	15428962	15428962	C	A	2.74639e-07	intronic	PHKB
chr14	12690992	12690992	A	G	2.74928e-07	intronic	JPH3
chr14	12682791	12682791	T	C	2.78421e-07	intergenic	LOC121816472(dist=47949),JPH3(dist=2830)
chr14	11703739	11703739	T	C	2.82781e-07	intergenic	LOC121816467(dist=12840),LOC121816469(dist=10307)
chr14	14260534	14260534	G	A	2.84423e-07	intergenic	MC1R(dist=7851),DEF8(dist=8139)
chr14	15420148	15420148	A	G	2.86201e-07	intronic	PHKB
chr14	15428945	15428945	G	A	2.87681e-07	intronic	PHKB
chr14	15445925	15445925	T	C	2.88966e-07	intronic	PHKB
chr14	15421367	15421367	T	C	2.90874e-07	intronic	PHKB
chr14	15422616	15422616	C	T	2.90874e-07	intronic	PHKB
chr14	11703016	11703016	C	T	2.91314e-07	intergenic	LOC121816467(dist=12117),LOC121816469(dist=11030)
chr14	11702937	11702937	T	C	2.91423e-07	intergenic	LOC121816467(dist=12038),LOC121816469(dist=11109)
chr14	14260405	14260405	C	T	2.91658e-07	intergenic	MC1R(dist=7722),DEF8(dist=8268)
chr14	14253963	14253963	T	C	2.92838e-07	intergenic	MC1R(dist=1280),DEF8(dist=14710)
chr14	15255713	15255713	C	T	2.95377e-07	intronic	ITFG1
chr14	14479744	14479744	G	C	2.96164e-07	intergenic	SHCBP1(dist=18879),VPS35(dist=43107)
chr14	15256398	15256398	T	C	2.96472e-07	intronic	ITFG1
chr14	19315698	19315698	C	T	2.97113e-07	intergenic	LOC121816479(dist=155264),TOX3(dist=1107546)
chr14	19322057	19322057	A	G	2.97317e-07	intergenic	LOC121816479(dist=161623),TOX3(dist=1101187)
chr14	14259172	14259172	T	A	2.9846e-07	intergenic	MC1R(dist=6489),DEF8(dist=9501)
chr14	14535377	14535377	T	C	2.9952e-07	intronic	VPS35
chr14	12679059	12679059	T	A	2.99651e-07	intergenic	LOC121816472(dist=44217),JPH3(dist=6562)
chr14	17657344	17657344	T	C	3.09899e-07	intronic	ZNF423
chr14	17563158	17563158	G	C	3.12591e-07	intronic	ZNF423
chr14	11599527	11599527	T	A	3.13828e-07	ncRNA_intronic	LOC121816467
chr14	15256121	15256121	C	T	3.14838e-07	intronic	ITFG1
chr14	11704050	11704050	C	T	3.1662e-07	intergenic	LOC121816467(dist=13151),LOC121816469(dist=9996)
chr14	14217190	14217190	G	A	3.21153e-07	intronic	SPIRE2
chr14	15444123	15444123	T	G	3.22089e-07	intronic	PHKB
chr14	14264716	14264716	A	G	3.22256e-07	intergenic	MC1R(dist=12033),DEF8(dist=3957)
chr14	14251699	14251699	G	A	3.23251e-07	upstream	MC1R(dist=31)
chr14	15417879	15417879	T	A	3.36183e-07	intronic	ITFG1
chr14	15486179	15486179	A	C	3.41345e-07	intronic	PHKB
chr14	11674549	11674549	A	G	3.4862e-07	ncRNA_intronic	LOC121816467
chr14	11674550	11674550	G	A	3.4862e-07	ncRNA_intronic	LOC121816467
chr14	13223801	13223801	T	A	3.53193e-07	intronic	ZNF469
chr14	10679377	10679377	A	G	3.62263e-07	intronic	ZDHHC7
chr14	15253271	15253271	A	G	3.68843e-07	intronic	ITFG1
chr14	14213454	14213454	C	A	3.69501e-07	exonic	SPIRE2
chr14	15458558	15458558	C	T	3.69632e-07	intronic	PHKB
chr14	13985479	13985479	T	C	3.76555e-07	intronic	ANKRD11
chr14	13884362	13884362	G	A	3.76752e-07	exonic	ANKRD11
chr14	13363968	13363968	C	T	3.7711e-07	intergenic	ZFPM1(dist=35559),ZC3H18(dist=16514)
chr14	15485797	15485797	G	T	3.85358e-07	intronic	PHKB
chr14	15255376	15255376	T	C	3.87981e-07	intronic	ITFG1
chr14	15255489	15255489	T	C	3.89082e-07	intronic	ITFG1
chr14	10680490	10680490	A	G	3.90768e-07	UTR5	ZDHHC7(XM_042230699.1:c.-22175T>C,XM_027977367.2:c.-22175T>C,XM_042230700.1:c.-22175T>C)
chr14	16038980	16038980	A	C	3.976e-07	intergenic	PHKB(dist=382357),ABCC12(dist=6672)
chr14	16647508	16647508	A	G	3.98227e-07	intergenic	N4BP1(dist=79013),LOC121816475(dist=112667)
chr14	15256424	15256424	A	G	4.02161e-07	intronic	ITFG1
chr14	15254945	15254945	G	A	4.06402e-07	intronic	ITFG1
chr14	15957854	15957854	C	T	4.08272e-07	intergenic	PHKB(dist=301231),ABCC12(dist=87798)
chr14	15959275	15959275	C	T	4.08824e-07	intergenic	PHKB(dist=302652),ABCC12(dist=86377)
chr14	19320922	19320922	A	G	4.11827e-07	intergenic	LOC121816479(dist=160488),TOX3(dist=1102322)
chr14	9017330	9017330	T	C	4.14423e-07	intronic	CDH13
chr14	14264498	14264498	T	C	4.15868e-07	intergenic	MC1R(dist=11815),DEF8(dist=4175)
chr14	11593425	11593425	T	C	4.16078e-07	intergenic	LOC114117783(dist=62528),LOC121816467(dist=5714)
chr14	15418297	15418297	G	A	4.2437e-07	intronic	ITFG1
chr14	15417560	15417560	C	G	4.26908e-07	intronic	ITFG1
chr14	14242096	14242096	G	A	4.28514e-07	intronic	TCF25
chr14	14264887	14264887	A	G	4.28822e-07	intergenic	MC1R(dist=12204),DEF8(dist=3786)
chr14	11761383	11761383	A	G	4.30007e-07	intergenic	LOC121816469(dist=44831),FOXF1(dist=122963)
chr14	15238998	15238998	T	G	4.30538e-07	intronic	ITFG1
chr14	15418323	15418323	A	G	4.32511e-07	intronic	ITFG1
chr14	15446421	15446421	A	G	4.33671e-07	intronic	PHKB
chr14	15437395	15437395	C	T	4.34305e-07	intronic	PHKB
chr14	15421618	15421618	C	G	4.34475e-07	intronic	PHKB
chr14	15445977	15445977	A	G	4.39904e-07	intronic	PHKB
chr14	15436350	15436350	G	A	4.4153e-07	intronic	PHKB
chr14	15433297	15433297	G	C	4.44787e-07	intronic	PHKB
chr14	15255695	15255695	T	C	4.47135e-07	intronic	ITFG1
chr14	13623652	13623652	T	C	4.47406e-07	intronic	CBFA2T3
chr14	14253256	14253256	G	A	4.48949e-07	downstream	MC1R(dist=573)
chr14	14490015	14490015	G	C	4.49152e-07	intergenic	SHCBP1(dist=29150),VPS35(dist=32836)
chr14	19321560	19321560	C	T	4.5568e-07	intergenic	LOC121816479(dist=161126),TOX3(dist=1101684)
chr14	15418171	15418171	T	C	4.57419e-07	intronic	ITFG1
chr14	17282537	17282537	A	G	4.61935e-07	ncRNA_intronic	LOC114117874
chr14	14253980	14253980	G	C	4.64852e-07	intergenic	MC1R(dist=1297),DEF8(dist=14693)
chr14	14244787	14244787	G	A	4.68808e-07	intronic	TCF25
chr14	16041716	16041716	C	T	4.72628e-07	intergenic	PHKB(dist=385093),ABCC12(dist=3936)
chr14	15430559	15430559	C	G	4.77046e-07	intronic	PHKB
chr14	11702830	11702830	T	C	4.7785e-07	intergenic	LOC121816467(dist=11931),LOC121816469(dist=11216)
chr14	14559119	14559119	T	C	4.85186e-07	intronic	ORC6
chr14	12356212	12356212	C	T	4.94028e-07	intergenic	NONE(dist=NONE),NONE(dist=NONE)
chr14	15286550	15286550	C	A	4.95411e-07	intronic	ITFG1
chr14	15417477	15417477	G	A	5.02498e-07	intronic	ITFG1
chr14	14264271	14264271	T	C	5.03866e-07	intergenic	MC1R(dist=11588),DEF8(dist=4402)
chr14	11814773	11814773	C	A	5.06648e-07	intergenic	LOC121816469(dist=98221),FOXF1(dist=69573)
chr14	14163419	14163419	G	A	5.06997e-07	intronic	FANCA
chr14	15277314	15277314	A	G	5.09845e-07	intronic	ITFG1
chr14	15277339	15277339	A	G	5.09845e-07	exonic	ITFG1
chr14	11705164	11705164	T	G	5.10003e-07	intergenic	LOC121816467(dist=14265),LOC121816469(dist=8882)
chr14	15256200	15256200	T	C	5.12696e-07	intronic	ITFG1
chr14	15255276	15255276	G	C	5.14326e-07	intronic	ITFG1
chr14	16362382	16362382	G	A	5.20662e-07	intergenic	LOC114117844(dist=7278),N4BP1(dist=149085)
chr14	14236979	14236979	T	G	5.2774e-07	intronic	TCF25
chr14	14235488	14235488	G	A	5.33416e-07	intronic	TCF25
chr14	15437269	15437269	C	T	5.34925e-07	intronic	PHKB
chr14	14264423	14264423	G	A	5.35317e-07	intergenic	MC1R(dist=11740),DEF8(dist=4250)
chr14	15958865	15958865	G	A	5.37003e-07	intergenic	PHKB(dist=302242),ABCC12(dist=86787)
chr14	14115320	14115320	G	A	5.37563e-07	ncRNA_exonic	LOC121816364
chr14	14237419	14237419	T	C	5.45802e-07	intronic	TCF25
chr14	14237428	14237428	T	C	5.45802e-07	intronic	TCF25
chr14	13535136	13535136	T	C	5.48958e-07	intronic	PIEZO1
chr14	15428456	15428456	T	C	5.55233e-07	intronic	PHKB
chr14	11609746	11609746	C	T	5.57742e-07	ncRNA_intronic	LOC121816467
chr14	11618116	11618116	G	A	5.59165e-07	ncRNA_intronic	LOC114117860,LOC121816467
chr14	14246283	14246283	A	G	5.61828e-07	intronic	TCF25
chr14	11813165	11813165	A	T	5.6276e-07	intergenic	LOC121816469(dist=96613),FOXF1(dist=71181)
chr14	15421423	15421423	G	A	5.63225e-07	intronic	PHKB
chr14	15421444	15421444	C	T	5.63225e-07	intronic	PHKB
chr14	15486566	15486566	G	A	5.6755e-07	intronic	PHKB
chr14	9695787	9695787	C	T	5.68843e-07	intergenic	CDH13(dist=4404),HSBP1(dist=3602)
chr14	15252179	15252179	A	C	5.71738e-07	intronic	ITFG1
chr14	11761052	11761052	C	T	5.74394e-07	intergenic	LOC121816469(dist=44500),FOXF1(dist=123294)
chr14	10879678	10879678	T	C	5.75675e-07	intronic	GSE1
chr14	14216274	14216274	T	G	5.79002e-07	exonic	SPIRE2
chr14	10892359	10892359	A	G	5.82878e-07	intronic	GSE1
chr14	14544422	14544422	G	A	5.88654e-07	intronic	VPS35
chr14	10679458	10679458	G	A	5.89455e-07	intronic	ZDHHC7
chr14	15287136	15287136	G	A	5.91845e-07	intronic	ITFG1
chr14	14487747	14487747	T	C	5.92886e-07	intergenic	SHCBP1(dist=26882),VPS35(dist=35104)
chr14	14555858	14555858	G	A	5.95536e-07	exonic	ORC6
chr14	11610192	11610192	A	G	5.95653e-07	ncRNA_intronic	LOC121816467
chr14	13503971	13503971	A	G	5.98511e-07	intronic	PIEZO1
chr14	11702988	11702988	A	G	6.00976e-07	intergenic	LOC121816467(dist=12089),LOC121816469(dist=11058)
chr14	13632455	13632455	T	C	6.02197e-07	intronic	CBFA2T3
chr14	11597086	11597086	T	C	6.03518e-07	intergenic	LOC114117783(dist=66189),LOC121816467(dist=2053)
chr14	11605604	11605604	C	A	6.03518e-07	ncRNA_intronic	LOC121816467
chr14	14264284	14264284	A	G	6.12911e-07	intergenic	MC1R(dist=11601),DEF8(dist=4389)
chr14	15421142	15421142	C	G	6.1358e-07	intronic	PHKB
chr14	15233712	15233712	T	C	6.13979e-07	intronic	ITFG1
chr14	15486093	15486093	C	T	6.19205e-07	intronic	PHKB
chr14	15445111	15445111	G	A	6.19617e-07	intronic	PHKB
chr14	14558588	14558588	G	A	6.20354e-07	exonic	ORC6
chr14	10639830	10639830	A	G	6.31962e-07	intergenic	CRISPLD2(dist=49578),ZDHHC7(dist=11882)
chr14	14226191	14226191	C	T	6.34521e-07	downstream	SPIRE2(dist=570)
chr14	12687576	12687576	T	C	6.35546e-07	intronic	JPH3
chr14	14216211	14216211	C	T	6.41293e-07	intronic	SPIRE2
chr14	11805252	11805252	A	G	6.54574e-07	intergenic	LOC121816469(dist=88700),FOXF1(dist=79094)
chr14	15424403	15424403	C	T	6.68547e-07	intronic	PHKB
chr14	13645967	13645967	C	T	6.68842e-07	intronic	CBFA2T3
chr14	9732077	9732077	A	G	6.74113e-07	intergenic	HSBP1(dist=28353),LOC114117858(dist=39427)
chr14	19320450	19320450	G	T	6.76798e-07	intergenic	LOC121816479(dist=160016),TOX3(dist=1102794)
chr14	20494105	20494105	C	T	6.78245e-07	intronic	TOX3
chr14	14252464	14252464	C	T	6.79962e-07	exonic	MC1R
chr14	15428988	15428988	G	A	6.85461e-07	intronic	PHKB
chr14	14265871	14265871	A	G	6.91217e-07	intergenic	MC1R(dist=13188),DEF8(dist=2802)
chr14	14260655	14260655	T	G	6.94464e-07	intergenic	MC1R(dist=7972),DEF8(dist=8018)
chr14	13648431	13648431	G	A	6.94615e-07	intronic	CBFA2T3
chr14	15438952	15438952	A	C	6.95826e-07	intronic	PHKB
chr14	11820547	11820547	G	A	7.00385e-07	intergenic	LOC121816469(dist=103995),FOXF1(dist=63799)
chr14	19321742	19321742	T	C	7.00498e-07	intergenic	LOC121816479(dist=161308),TOX3(dist=1101502)
chr14	15426447	15426447	C	T	7.03424e-07	intronic	PHKB
chr14	15417736	15417736	T	C	7.09772e-07	intronic	ITFG1
chr14	11703153	11703153	A	G	7.12264e-07	intergenic	LOC121816467(dist=12254),LOC121816469(dist=10893)
chr14	15280809	15280809	C	T	7.16399e-07	intronic	ITFG1
chr14	11593248	11593248	A	G	7.20748e-07	intergenic	LOC114117783(dist=62351),LOC121816467(dist=5891)
chr14	11603662	11603662	T	C	7.20748e-07	ncRNA_intronic	LOC121816467
chr14	11603665	11603665	C	T	7.20748e-07	ncRNA_intronic	LOC121816467
chr14	11603709	11603709	T	C	7.20748e-07	ncRNA_intronic	LOC121816467
chr14	14267114	14267114	G	T	7.23364e-07	intergenic	MC1R(dist=14431),DEF8(dist=1559)
chr14	15286537	15286537	A	G	7.36686e-07	intronic	ITFG1
chr14	15286539	15286539	T	A	7.36686e-07	intronic	ITFG1
chr14	10679468	10679468	A	C	7.44133e-07	intronic	ZDHHC7
chr14	15480612	15480612	G	A	7.47969e-07	intronic	PHKB
chr14	11621074	11621074	G	A	7.59888e-07	ncRNA_intronic	LOC121816467
chr14	12360939	12360939	A	G	7.59978e-07	intergenic	NONE(dist=NONE),NONE(dist=NONE)
chr14	14241134	14241134	A	G	7.66912e-07	intronic	TCF25
chr14	11319566	11319566	A	G	7.73792e-07	intergenic	LOC101105179(dist=5368),IRF8(dist=39069)
chr14	14537569	14537569	A	C	7.77833e-07	intronic	VPS35
chr14	11806611	11806611	G	T	7.79652e-07	intergenic	LOC121816469(dist=90059),FOXF1(dist=77735)
chr14	14534224	14534224	C	T	7.79803e-07	intronic	VPS35
chr14	15440674	15440674	G	A	7.81259e-07	intronic	PHKB
chr14	20499209	20499209	G	A	7.86403e-07	intronic	TOX3
chr14	13460067	13460067	A	G	7.91099e-07	intronic	SNAI3
chr14	15435142	15435142	C	T	7.98524e-07	intronic	PHKB
chr14	10649703	10649703	T	C	8.07405e-07	intergenic	CRISPLD2(dist=59451),ZDHHC7(dist=2009)
chr14	15422679	15422679	G	A	8.09518e-07	intronic	PHKB
chr14	15417779	15417779	C	T	8.10349e-07	intronic	ITFG1
chr14	15416560	15416560	G	A	8.12885e-07	intronic	ITFG1
chr14	15430886	15430886	A	G	8.20778e-07	intronic	PHKB
chr14	14263392	14263392	G	A	8.22446e-07	intergenic	MC1R(dist=10709),DEF8(dist=5281)
chr14	15278766	15278766	C	T	8.30819e-07	intronic	ITFG1
chr14	14257738	14257738	T	G	8.32793e-07	intergenic	MC1R(dist=5055),DEF8(dist=10935)
chr14	11586664	11586664	A	C	8.34516e-07	intergenic	LOC114117783(dist=55767),LOC121816467(dist=12475)
chr14	9695774	9695774	G	C	8.37908e-07	intergenic	CDH13(dist=4391),HSBP1(dist=3615)
chr14	9695775	9695775	A	G	8.37908e-07	intergenic	CDH13(dist=4392),HSBP1(dist=3614)
chr14	17280923	17280923	T	A	8.40074e-07	ncRNA_intronic	LOC114117874
chr14	11806305	11806305	A	G	8.43468e-07	intergenic	LOC121816469(dist=89753),FOXF1(dist=78041)
chr14	11760834	11760834	G	C	8.45046e-07	intergenic	LOC121816469(dist=44282),FOXF1(dist=123512)
chr14	15956619	15956619	A	T	8.47659e-07	intergenic	PHKB(dist=299996),ABCC12(dist=89033)
chr14	15956624	15956624	T	C	8.47659e-07	intergenic	PHKB(dist=300001),ABCC12(dist=89028)
chr14	14504095	14504095	C	G	8.51061e-07	intergenic	SHCBP1(dist=43230),VPS35(dist=18756)
chr14	15486288	15486288	T	C	8.5144e-07	intronic	PHKB
chr14	20425692	20425692	C	T	8.65447e-07	intronic	TOX3
chr14	15485240	15485240	G	A	8.6923e-07	intronic	PHKB
chr14	9714204	9714204	G	T	8.72078e-07	intergenic	HSBP1(dist=10480),LOC114117858(dist=57300)
chr14	14544060	14544060	T	C	8.77109e-07	intronic	VPS35
chr14	14253675	14253675	T	A	8.81811e-07	downstream	MC1R(dist=992)
chr14	14252963	14252963	T	C	8.82037e-07	downstream	MC1R(dist=280)
chr14	14252923	14252923	A	G	8.85464e-07	downstream	MC1R(dist=240)
chr14	19321541	19321541	A	G	8.93103e-07	intergenic	LOC121816479(dist=161107),TOX3(dist=1101703)
chr14	13638718	13638718	A	G	8.99801e-07	intronic	CBFA2T3
chr14	10534098	10534098	T	G	9.03091e-07	intronic	CRISPLD2
chr14	19321620	19321620	C	A	9.06864e-07	intergenic	LOC121816479(dist=161186),TOX3(dist=1101624)
chr14	19321621	19321621	A	G	9.06864e-07	intergenic	LOC121816479(dist=161187),TOX3(dist=1101623)
chr14	13542839	13542839	T	A	9.1235e-07	intergenic	PIEZO1(dist=1967),CDT1(dist=10938)
chr14	11701182	11701182	T	C	9.18065e-07	intergenic	LOC121816467(dist=10283),LOC121816469(dist=12864)
chr14	14264983	14264983	T	G	9.22864e-07	intergenic	MC1R(dist=12300),DEF8(dist=3690)
chr14	11724933	11724933	G	A	9.27264e-07	intergenic	LOC121816469(dist=8381),FOXF1(dist=159413)
chr14	15438108	15438108	T	G	9.30421e-07	intronic	PHKB
chr14	15257590	15257590	T	C	9.32977e-07	intronic	ITFG1
chr14	15430976	15430976	C	T	9.36495e-07	intronic	PHKB
chr14	11357297	11357297	G	A	9.50567e-07	intergenic	LOC101105179(dist=43099),IRF8(dist=1338)
chr14	16028869	16028869	G	A	9.53018e-07	intergenic	PHKB(dist=372246),ABCC12(dist=16783)
chr14	11703089	11703089	A	G	9.5401e-07	intergenic	LOC121816467(dist=12190),LOC121816469(dist=10957)
chr14	14266675	14266675	G	A	9.55119e-07	intergenic	MC1R(dist=13992),DEF8(dist=1998)
chr14	17260950	17260950	C	A	9.59559e-07	intergenic	LOC121816475(dist=482576),CBLN1(dist=3103)
chr14	15956712	15956712	G	A	9.61364e-07	intergenic	PHKB(dist=300089),ABCC12(dist=88940)
chr14	15438941	15438941	G	C	9.61461e-07	intronic	PHKB
chr14	14264639	14264639	T	C	9.62271e-07	intergenic	MC1R(dist=11956),DEF8(dist=4034)
chr14	15434217	15434217	A	G	9.73043e-07	intronic	PHKB
chr14	15329001	15329001	T	C	9.79028e-07	intronic	ITFG1
chr14	15437302	15437302	A	G	9.81181e-07	intronic	PHKB
chr14	20500007	20500007	C	A	9.82713e-07	intronic	TOX3
chr14	14522814	14522814	C	T	9.91191e-07	downstream	VPS35(dist=37)
chr14	13459688	13459688	G	A	9.91567e-07	intronic	SNAI3
chr14	10677099	10677099	T	C	9.91852e-07	intronic	ZDHHC7
chr14	17705418	17705418	C	A	9.9326e-07	intronic	ZNF423
chr14	11357523	11357523	A	G	9.97915e-07	intergenic	LOC101105179(dist=43325),IRF8(dist=1112)
chr14	20498942	20498942	C	T	1.00757e-06	intronic	TOX3
chr14	14253312	14253312	C	G	1.01088e-06	downstream	MC1R(dist=629)
chr14	16047334	16047334	G	A	1.01841e-06	intronic	ABCC12
chr14	14559246	14559246	C	A	1.03687e-06	intronic	ORC6
chr14	15251014	15251014	T	C	1.03856e-06	intronic	ITFG1
chr14	15440948	15440948	G	A	1.0391e-06	intronic	PHKB
chr14	14240683	14240683	T	C	1.06181e-06	intronic	TCF25
chr14	15417780	15417780	A	G	1.06744e-06	intronic	ITFG1
chr14	14528057	14528057	A	G	1.06828e-06	intronic	VPS35
chr14	16654137	16654137	A	G	1.07817e-06	intergenic	N4BP1(dist=85642),LOC121816475(dist=106038)
chr14	11660624	11660624	A	G	1.08154e-06	ncRNA_intronic	LOC121816467
chr14	13322435	13322435	C	A	1.0848e-06	intronic	ZFPM1
chr14	10651277	10651277	T	C	1.08695e-06	downstream	ZDHHC7(dist=435)
chr14	14245567	14245567	G	A	1.09341e-06	intronic	TCF25
chr14	12669923	12669923	G	A	1.09381e-06	intergenic	LOC121816472(dist=35081),JPH3(dist=15698)
chr14	11588211	11588211	A	G	1.09809e-06	intergenic	LOC114117783(dist=57314),LOC121816467(dist=10928)
chr14	11603831	11603831	A	G	1.10286e-06	ncRNA_intronic	LOC121816467
chr14	9694322	9694322	G	T	1.1058e-06	intergenic	CDH13(dist=2939),HSBP1(dist=5067)
chr14	16017857	16017857	G	A	1.10761e-06	intergenic	PHKB(dist=361234),ABCC12(dist=27795)
chr14	19643955	19643955	C	G	1.10995e-06	intergenic	LOC121816479(dist=483521),TOX3(dist=779289)
chr14	16684772	16684772	G	A	1.12621e-06	intergenic	N4BP1(dist=116277),LOC121816475(dist=75403)
chr14	13309360	13309360	G	A	1.13651e-06	intronic	ZFPM1
chr14	12360948	12360948	T	C	1.14065e-06	intergenic	NONE(dist=NONE),NONE(dist=NONE)
chr14	10482928	10482928	C	G	1.14343e-06	intergenic	USP10(dist=9454),CRISPLD2(dist=37273)
chr14	11585230	11585230	T	C	1.14746e-06	intergenic	LOC114117783(dist=54333),LOC121816467(dist=13909)
chr14	16676971	16676971	G	A	1.15158e-06	intergenic	N4BP1(dist=108476),LOC121816475(dist=83204)
chr14	12360339	12360339	C	T	1.1547e-06	intergenic	NONE(dist=NONE),NONE(dist=NONE)
chr14	15452543	15452543	A	G	1.15898e-06	intronic	PHKB
chr14	15433489	15433489	G	T	1.1615e-06	intronic	PHKB
chr14	11615680	11615680	C	G	1.17301e-06	ncRNA_intronic	LOC121816467
chr14	15420509	15420509	T	G	1.1839e-06	intronic	PHKB
chr14	13272160	13272160	C	T	1.19552e-06	intronic	ZFPM1
chr14	14170850	14170850	A	G	1.20966e-06	intronic	FANCA
chr14	10680034	10680034	G	C	1.21044e-06	UTR5	ZDHHC7(XM_027977367.2:c.-21719C>G,XM_042230700.1:c.-21719C>G)
chr14	14550120	14550120	A	G	1.21063e-06	intronic	VPS35
chr14	11598167	11598167	G	T	1.21161e-06	downstream	LOC121816467(dist=972)
chr14	20500119	20500119	G	C	1.22438e-06	intronic	TOX3
chr14	12360101	12360101	A	G	1.22645e-06	intergenic	NONE(dist=NONE),NONE(dist=NONE)
chr14	10679072	10679072	C	G	1.22687e-06	intronic	ZDHHC7
chr14	13640256	13640256	A	T	1.23009e-06	intronic	CBFA2T3
chr14	17705401	17705401	T	C	1.2337e-06	intronic	ZNF423
chr14	11767674	11767674	C	T	1.23734e-06	intergenic	LOC121816469(dist=51122),FOXF1(dist=116672)
chr14	20500611	20500611	G	A	1.24392e-06	intronic	TOX3
chr14	16685885	16685885	T	C	1.27014e-06	intergenic	N4BP1(dist=117390),LOC121816475(dist=74290)
chr14	15286234	15286234	A	T	1.27447e-06	intronic	ITFG1
chr14	14239116	14239116	A	C	1.30291e-06	intronic	TCF25
chr14	14115307	14115307	A	T	1.30828e-06	ncRNA_exonic	LOC121816364
chr14	20500857	20500857	T	C	1.31517e-06	intronic	TOX3
chr14	15436690	15436690	A	G	1.31574e-06	intronic	PHKB
chr14	17191000	17191000	T	C	1.31888e-06	intergenic	LOC121816475(dist=412626),CBLN1(dist=73053)
chr14	13297540	13297540	C	T	1.33156e-06	intronic	ZFPM1
chr14	14258005	14258005	C	T	1.33353e-06	intergenic	MC1R(dist=5322),DEF8(dist=10668)
chr14	9711412	9711412	G	A	1.33653e-06	intergenic	HSBP1(dist=7688),LOC114117858(dist=60092)
chr14	20498408	20498408	A	C	1.35e-06	intronic	TOX3
chr14	20498414	20498414	G	A	1.35e-06	intronic	TOX3
chr14	20498420	20498420	G	A	1.35e-06	intronic	TOX3
chr14	9738663	9738663	T	G	1.35371e-06	intergenic	HSBP1(dist=34939),LOC114117858(dist=32841)
chr14	11610889	11610889	T	C	1.35606e-06	ncRNA_intronic	LOC121816467
chr14	14525320	14525320	A	G	1.35636e-06	exonic	VPS35
chr14	11586860	11586860	C	T	1.36978e-06	intergenic	LOC114117783(dist=55963),LOC121816467(dist=12279)
chr14	15421395	15421395	A	G	1.37062e-06	intronic	PHKB
chr14	15956488	15956488	C	A	1.37604e-06	intergenic	PHKB(dist=299865),ABCC12(dist=89164)
chr14	11924834	11924834	C	T	1.379e-06	intergenic	MTHFSD(dist=4480),FOXC2(dist=3665)
chr14	10165208	10165208	A	G	1.38008e-06	intronic	ATP2C2
chr14	11660557	11660557	T	A	1.38167e-06	ncRNA_intronic	LOC121816467
chr14	12350121	12350121	A	G	1.38468e-06	intergenic	NONE(dist=NONE),NONE(dist=NONE)
chr14	14211765	14211765	C	T	1.38709e-06	intronic	SPIRE2
chr14	20499927	20499927	T	C	1.38777e-06	intronic	TOX3
chr14	15439209	15439209	A	G	1.38876e-06	intronic	PHKB
chr14	15439214	15439214	T	G	1.38876e-06	intronic	PHKB
chr14	15419285	15419285	T	G	1.40017e-06	intronic	ITFG1
chr14	10857910	10857910	A	G	1.40385e-06	intronic	GSE1
chr14	11806889	11806889	A	G	1.40507e-06	intergenic	LOC121816469(dist=90337),FOXF1(dist=77457)
chr14	15335854	15335854	C	T	1.40555e-06	intronic	ITFG1
chr14	19318585	19318585	T	G	1.41516e-06	intergenic	LOC121816479(dist=158151),TOX3(dist=1104659)
chr14	13354774	13354774	G	A	1.42981e-06	intergenic	ZFPM1(dist=26365),ZC3H18(dist=25708)
chr14	19321411	19321411	C	T	1.43457e-06	intergenic	LOC121816479(dist=160977),TOX3(dist=1101833)
chr14	11603643	11603643	T	C	1.435e-06	ncRNA_intronic	LOC121816467
chr14	11603644	11603644	G	A	1.435e-06	ncRNA_intronic	LOC121816467
chr14	9740098	9740098	A	G	1.45037e-06	intergenic	HSBP1(dist=36374),LOC114117858(dist=31406)
chr14	10856708	10856708	G	A	1.45495e-06	intronic	GSE1
chr14	15257009	15257009	T	G	1.45703e-06	intronic	ITFG1
chr14	9743066	9743066	C	A	1.46414e-06	intergenic	HSBP1(dist=39342),LOC114117858(dist=28438)
chr14	10572762	10572762	T	C	1.46525e-06	intronic	CRISPLD2
chr14	19320678	19320678	C	T	1.46825e-06	intergenic	LOC121816479(dist=160244),TOX3(dist=1102566)
chr14	16655981	16655981	C	T	1.46872e-06	intergenic	N4BP1(dist=87486),LOC121816475(dist=104194)
chr14	11671399	11671399	G	A	1.47225e-06	ncRNA_intronic	LOC121816467
chr14	15252771	15252771	A	C	1.47496e-06	intronic	ITFG1
chr14	11803191	11803191	G	A	1.47829e-06	intergenic	LOC121816469(dist=86639),FOXF1(dist=81155)
chr14	12417794	12417794	T	C	1.47923e-06	intergenic	NONE(dist=NONE),NONE(dist=NONE)
chr14	20499659	20499659	T	C	1.48018e-06	intronic	TOX3
chr14	12362470	12362470	A	G	1.49197e-06	intergenic	NONE(dist=NONE),NONE(dist=NONE)
chr14	12175153	12175153	A	G	1.49662e-06	intergenic	LOC121816471(dist=51831),NONE(dist=NONE)
chr14	13217950	13217950	C	G	1.50384e-06	intronic	ZNF469
chr14	12413969	12413969	G	A	1.51276e-06	intergenic	NONE(dist=NONE),NONE(dist=NONE)
chr14	13505380	13505380	T	C	1.52317e-06	intronic	PIEZO1
chr14	19119254	19119254	A	G	1.53083e-06	ncRNA_intronic	LOC121816479
chr14	12832925	12832925	G	A	1.53702e-06	intergenic	LOC114117863(dist=33007),SLC7A5(dist=11443)
chr14	16676652	16676652	A	G	1.5372e-06	intergenic	N4BP1(dist=108157),LOC121816475(dist=83523)
chr14	14252329	14252329	T	G	1.54022e-06	exonic	MC1R
chr14	12360083	12360083	A	C	1.54748e-06	intergenic	NONE(dist=NONE),NONE(dist=NONE)
chr14	19321895	19321895	C	T	1.5554e-06	intergenic	LOC121816479(dist=161461),TOX3(dist=1101349)
chr14	11803695	11803695	G	A	1.55925e-06	intergenic	LOC121816469(dist=87143),FOXF1(dist=80651)
chr14	15256705	15256705	T	C	1.56792e-06	intronic	ITFG1
chr14	13919958	13919958	G	T	1.57837e-06	intronic	ANKRD11
chr14	14535427	14535427	T	C	1.58615e-06	intronic	VPS35
chr14	13279183	13279183	C	T	1.58802e-06	UTR5	ZFPM1(XM_042231542.1:c.-12614C>T)
chr14	11703280	11703280	G	A	1.5899e-06	intergenic	LOC121816467(dist=12381),LOC121816469(dist=10766)
chr14	14534248	14534248	C	T	1.60077e-06	intronic	VPS35
chr14	12661595	12661595	T	G	1.60495e-06	intergenic	LOC121816472(dist=26753),JPH3(dist=24026)
chr14	15272540	15272540	G	A	1.61248e-06	intronic	ITFG1
chr14	14537796	14537796	G	A	1.61469e-06	intronic	VPS35
chr14	9739814	9739814	G	A	1.62024e-06	intergenic	HSBP1(dist=36090),LOC114117858(dist=31690)
chr14	14537499	14537499	T	C	1.62513e-06	intronic	VPS35
chr14	13532743	13532743	G	A	1.62842e-06	intronic	PIEZO1
chr14	20499098	20499098	T	C	1.63986e-06	intronic	TOX3
chr14	13458335	13458335	C	G	1.64017e-06	UTR3	SNAI3(XM_027977734.2:c.*255G>C)
chr14	19649157	19649157	A	G	1.64425e-06	intergenic	LOC121816479(dist=488723),TOX3(dist=774087)
chr14	15248737	15248737	T	G	1.64547e-06	intronic	ITFG1
chr14	15250080	15250080	C	G	1.64892e-06	intronic	ITFG1
chr14	14253151	14253151	G	A	1.65778e-06	downstream	MC1R(dist=468)
chr14	14487613	14487613	G	C	1.66448e-06	intergenic	SHCBP1(dist=26748),VPS35(dist=35238)
chr14	11588053	11588053	T	C	1.67563e-06	intergenic	LOC114117783(dist=57156),LOC121816467(dist=11086)
chr14	12689692	12689692	C	T	1.68857e-06	intronic	JPH3
chr14	11604672	11604672	C	T	1.69778e-06	ncRNA_intronic	LOC121816467
chr14	14533780	14533780	G	A	1.70068e-06	intronic	VPS35
chr14	9727223	9727223	C	T	1.70269e-06	intergenic	HSBP1(dist=23499),LOC114117858(dist=44281)
chr14	10679061	10679061	C	T	1.705e-06	intronic	ZDHHC7
chr14	11609832	11609832	G	A	1.71229e-06	ncRNA_intronic	LOC121816467
chr14	9739155	9739155	G	C	1.71581e-06	intergenic	HSBP1(dist=35431),LOC114117858(dist=32349)
chr14	9739156	9739156	G	A	1.71581e-06	intergenic	HSBP1(dist=35432),LOC114117858(dist=32348)
chr14	11605292	11605292	A	G	1.71794e-06	ncRNA_intronic	LOC121816467
chr14	20500569	20500569	C	T	1.71931e-06	intronic	TOX3
chr14	16655782	16655782	A	G	1.74245e-06	intergenic	N4BP1(dist=87287),LOC121816475(dist=104393)
chr14	11924385	11924385	G	A	1.74288e-06	intergenic	MTHFSD(dist=4031),FOXC2(dist=4114)
chr14	20494093	20494093	T	C	1.74306e-06	intronic	TOX3
chr14	16430362	16430362	G	T	1.74932e-06	intergenic	LOC114117844(dist=75258),N4BP1(dist=81105)
chr14	10680321	10680321	G	C	1.75064e-06	UTR5	ZDHHC7(XM_027977367.2:c.-22006C>G,XM_042230700.1:c.-22006C>G)
chr14	12871520	12871520	G	T	1.75784e-06	intronic	SLC7A5
chr14	14537724	14537724	C	T	1.759e-06	intronic	VPS35
chr14	15092883	15092883	T	C	1.76207e-06	intronic	NETO2
chr14	20481653	20481653	A	C	1.76634e-06	intronic	TOX3
chr14	16655348	16655348	A	C	1.77803e-06	intergenic	N4BP1(dist=86853),LOC121816475(dist=104827)
chr14	12679246	12679246	G	C	1.77906e-06	intergenic	LOC121816472(dist=44404),JPH3(dist=6375)
chr14	15418789	15418789	T	C	1.7865e-06	intronic	ITFG1
chr14	12357435	12357435	C	T	1.7881e-06	intergenic	NONE(dist=NONE),NONE(dist=NONE)
chr14	10838903	10838903	A	G	1.79147e-06	ncRNA_exonic	LOC114117859
chr14	10680457	10680457	G	A	1.79424e-06	UTR5	ZDHHC7(XM_042230699.1:c.-22142C>T,XM_027977367.2:c.-22142C>T,XM_042230700.1:c.-22142C>T)
chr14	13463250	13463250	C	T	1.80209e-06	intronic	SNAI3
chr14	12764140	12764140	T	C	1.81563e-06	intergenic	JPH3(dist=1281),KLHDC4(dist=1602)
chr14	19320657	19320657	C	A	1.81624e-06	intergenic	LOC121816479(dist=160223),TOX3(dist=1102587)
chr14	11299542	11299542	A	G	1.82696e-06	intronic	EMC8
chr14	13644970	13644970	T	C	1.83256e-06	intronic	CBFA2T3
chr14	9738770	9738770	T	G	1.83273e-06	intergenic	HSBP1(dist=35046),LOC114117858(dist=32734)
chr14	10879338	10879338	C	T	1.83974e-06	intronic	GSE1
chr14	19320275	19320275	A	G	1.84077e-06	intergenic	LOC121816479(dist=159841),TOX3(dist=1102969)
chr14	20500832	20500832	C	T	1.85593e-06	intronic	TOX3
chr14	20500843	20500843	T	C	1.85593e-06	intronic	TOX3
chr14	9738665	9738665	T	C	1.85805e-06	intergenic	HSBP1(dist=34941),LOC114117858(dist=32839)
chr14	9780712	9780712	G	A	1.86044e-06	intronic	MLYCD
chr14	17705796	17705796	G	A	1.86958e-06	intronic	ZNF423
chr14	13457969	13457969	G	A	1.88927e-06	UTR3	SNAI3(XM_027977734.2:c.*621C>T)
chr14	11589751	11589751	C	T	1.89439e-06	intergenic	LOC114117783(dist=58854),LOC121816467(dist=9388)
chr14	14261821	14261821	G	A	1.89795e-06	intergenic	MC1R(dist=9138),DEF8(dist=6852)
chr14	9760990	9760990	G	A	1.9165e-06	intergenic	HSBP1(dist=57266),LOC114117858(dist=10514)
chr14	16044988	16044988	T	A	1.91786e-06	downstream	ABCC12(dist=664)
chr14	17872639	17872639	G	A	1.92004e-06	intergenic	ZNF423(dist=90594),CNEP1R1(dist=113933)
chr14	13278201	13278201	T	C	1.92234e-06	UTR5	ZFPM1(XM_042231542.1:c.-13596T>C)
chr14	14537402	14537402	T	C	1.93454e-06	intronic	VPS35
chr14	14486819	14486819	T	A	1.93636e-06	intergenic	SHCBP1(dist=25954),VPS35(dist=36032)
chr14	12639327	12639327	G	A	1.9378e-06	intergenic	LOC121816472(dist=4485),JPH3(dist=46294)
chr14	17705381	17705381	T	C	1.96526e-06	intronic	ZNF423
chr14	19321852	19321852	T	C	1.96645e-06	intergenic	LOC121816479(dist=161418),TOX3(dist=1101392)
chr14	12402070	12402070	G	A	1.96809e-06	intergenic	NONE(dist=NONE),NONE(dist=NONE)
chr14	10882726	10882726	A	C	1.97159e-06	intronic	GSE1
chr14	12362839	12362839	C	G	1.97638e-06	intergenic	NONE(dist=NONE),NONE(dist=NONE)
chr14	13998002	13998002	A	C	2.0053e-06	intergenic	ANKRD11(dist=3028),SPG7(dist=13467)
chr14	16754687	16754687	G	C	2.00672e-06	intergenic	N4BP1(dist=186192),LOC121816475(dist=5488)
chr14	19646247	19646247	A	G	2.00723e-06	intergenic	LOC121816479(dist=485813),TOX3(dist=776997)
chr14	11922483	11922483	C	G	2.01645e-06	intergenic	MTHFSD(dist=2129),FOXC2(dist=6016)
chr14	20499079	20499079	T	C	2.03404e-06	intronic	TOX3
chr14	10162178	10162178	C	T	2.04312e-06	intronic	ATP2C2
chr14	10162184	10162184	A	G	2.04312e-06	intronic	ATP2C2
chr14	10162185	10162185	G	A	2.04312e-06	intronic	ATP2C2
chr14	15489266	15489266	A	G	2.04789e-06	intronic	PHKB
chr14	11925049	11925049	C	A	2.06046e-06	intergenic	MTHFSD(dist=4695),FOXC2(dist=3450)
chr14	9739946	9739946	C	T	2.06556e-06	intergenic	HSBP1(dist=36222),LOC114117858(dist=31558)
chr14	13287627	13287627	C	T	2.06795e-06	intronic	ZFPM1
chr14	12418020	12418020	G	A	2.07921e-06	intergenic	NONE(dist=NONE),NONE(dist=NONE)
chr14	19320594	19320594	C	G	2.09343e-06	intergenic	LOC121816479(dist=160160),TOX3(dist=1102650)
chr14	13290166	13290166	C	T	2.09441e-06	intronic	ZFPM1
chr14	15270395	15270395	T	C	2.10988e-06	intronic	ITFG1
chr14	14074431	14074431	C	T	2.11356e-06	intergenic	LOC121816363(dist=7990),DPEP1(dist=8822)
chr14	20499635	20499635	A	G	2.1202e-06	intronic	TOX3
chr14	19322490	19322490	T	C	2.12645e-06	intergenic	LOC121816479(dist=162056),TOX3(dist=1100754)
chr14	14074593	14074593	C	T	2.12716e-06	intergenic	LOC121816363(dist=8152),DPEP1(dist=8660)
chr14	13567606	13567606	C	T	2.13002e-06	intronic	GALNS
chr14	14549908	14549908	T	C	2.14122e-06	intronic	VPS35
chr14	14263365	14263365	C	T	2.14231e-06	intergenic	MC1R(dist=10682),DEF8(dist=5308)
chr14	13139076	13139076	G	A	2.14709e-06	intronic	ZNF469
chr14	12386598	12386598	G	A	2.18026e-06	intergenic	NONE(dist=NONE),NONE(dist=NONE)
chr14	15465340	15465340	G	A	2.19001e-06	intronic	PHKB
chr14	17707362	17707362	T	C	2.20125e-06	intronic	ZNF423
chr14	14558553	14558553	C	T	2.20564e-06	intronic	ORC6
chr14	13466191	13466191	G	A	2.22046e-06	intronic	CTU2
chr14	11601254	11601254	C	T	2.22304e-06	ncRNA_intronic	LOC121816467
chr14	12633703	12633703	C	T	2.22324e-06	ncRNA_exonic	LOC121816472
chr14	12878536	12878536	G	C	2.22476e-06	intergenic	SLC7A5(dist=5193),CA5A(dist=11198)
chr14	14114940	14114940	T	C	2.25225e-06	ncRNA_exonic	LOC121816364
chr14	11605733	11605733	A	G	2.25554e-06	ncRNA_intronic	LOC121816467
chr14	16656060	16656060	G	A	2.25973e-06	intergenic	N4BP1(dist=87565),LOC121816475(dist=104115)
chr14	14266526	14266526	T	C	2.26252e-06	intergenic	MC1R(dist=13843),DEF8(dist=2147)
chr14	15491923	15491923	A	G	2.26368e-06	intronic	PHKB
chr14	17705582	17705582	G	C	2.26981e-06	intronic	ZNF423
chr14	15275260	15275260	A	G	2.28089e-06	intronic	ITFG1
chr14	11702857	11702857	A	G	2.2933e-06	intergenic	LOC121816467(dist=11958),LOC121816469(dist=11189)
chr14	20426758	20426758	G	A	2.30108e-06	intronic	TOX3
chr14	12643285	12643285	G	T	2.3327e-06	intergenic	LOC121816472(dist=8443),JPH3(dist=42336)
chr14	11603835	11603835	T	A	2.3341e-06	ncRNA_intronic	LOC121816467
chr14	16032216	16032216	C	T	2.33751e-06	intergenic	PHKB(dist=375593),ABCC12(dist=13436)
chr14	11354642	11354642	C	T	2.33822e-06	intergenic	LOC101105179(dist=40444),IRF8(dist=3993)
chr14	15239533	15239533	C	T	2.35627e-06	intronic	ITFG1
chr14	9740127	9740127	A	G	2.3794e-06	intergenic	HSBP1(dist=36403),LOC114117858(dist=31377)
chr14	12943877	12943877	G	A	2.39531e-06	intronic	LOC101105771
chr14	10856349	10856349	A	G	2.39674e-06	intronic	GSE1
chr14	10490345	10490345	G	A	2.39794e-06	intergenic	USP10(dist=16871),CRISPLD2(dist=29856)
chr14	15253862	15253862	A	C	2.43661e-06	intronic	ITFG1
chr14	17704829	17704829	T	C	2.44803e-06	intronic	ZNF423
chr14	15264207	15264207	T	C	2.45765e-06	intronic	ITFG1
chr14	14120153	14120153	G	A	2.45768e-06	exonic	CDK10
chr14	12403815	12403815	A	T	2.45874e-06	intergenic	NONE(dist=NONE),NONE(dist=NONE)
chr14	17708932	17708932	C	T	2.46333e-06	intronic	ZNF423
chr14	14073800	14073800	G	T	2.46559e-06	intergenic	LOC121816363(dist=7359),DPEP1(dist=9453)
chr14	15432181	15432181	C	T	2.468e-06	intronic	PHKB
chr14	14520798	14520798	T	C	2.48649e-06	intergenic	SHCBP1(dist=59933),VPS35(dist=2053)
chr14	14256740	14256740	G	A	2.48664e-06	intergenic	MC1R(dist=4057),DEF8(dist=11933)
chr14	12890457	12890457	G	A	2.48857e-06	intronic	CA5A
chr14	17300152	17300152	T	C	2.49906e-06	ncRNA_intronic	LOC114117874
chr14	11806391	11806391	A	C	2.5007e-06	intergenic	LOC121816469(dist=89839),FOXF1(dist=77955)
chr14	10913277	10913277	T	C	2.50809e-06	intronic	GSE1
chr14	15260057	15260057	G	A	2.52755e-06	intronic	ITFG1
chr14	11647427	11647427	A	G	2.53007e-06	ncRNA_intronic	LOC121816467
chr14	16654122	16654122	T	C	2.55261e-06	intergenic	N4BP1(dist=85627),LOC121816475(dist=106053)
chr14	17872623	17872623	G	A	2.55939e-06	intergenic	ZNF423(dist=90578),CNEP1R1(dist=113949)
chr14	17280949	17280949	C	T	2.5633e-06	ncRNA_intronic	LOC114117874
chr14	12632601	12632601	G	T	2.5765e-06	ncRNA_intronic	LOC121816472
chr14	9732587	9732587	T	G	2.58136e-06	intergenic	HSBP1(dist=28863),LOC114117858(dist=38917)
chr14	11604048	11604048	T	C	2.58189e-06	ncRNA_intronic	LOC121816467
chr14	13994994	13994994	G	C	2.59355e-06	upstream	ANKRD11(dist=20)
chr14	15282566	15282566	C	T	2.59461e-06	intronic	ITFG1
chr14	15429225	15429225	G	A	2.60024e-06	intronic	PHKB
chr14	11660597	11660597	A	G	2.60066e-06	ncRNA_intronic	LOC121816467
chr14	16655597	16655597	T	G	2.61736e-06	intergenic	N4BP1(dist=87102),LOC121816475(dist=104578)
chr14	14215299	14215299	C	T	2.63393e-06	intronic	SPIRE2
chr14	19649983	19649983	C	G	2.66049e-06	intergenic	LOC121816479(dist=489549),TOX3(dist=773261)
chr14	16657605	16657605	T	C	2.67328e-06	intergenic	N4BP1(dist=89110),LOC121816475(dist=102570)
chr14	10890502	10890502	A	G	2.67706e-06	intronic	GSE1
chr14	20497933	20497933	C	T	2.70412e-06	intronic	TOX3
chr14	15248437	15248437	G	A	2.71135e-06	intronic	ITFG1
chr14	14268494	14268494	A	G	2.7233e-06	upstream	DEF8(dist=179)
chr14	14214333	14214333	G	A	2.73056e-06	intronic	SPIRE2
chr14	15280866	15280866	C	T	2.74603e-06	intronic	ITFG1
chr14	17299850	17299850	T	A	2.75057e-06	ncRNA_intronic	LOC114117874
chr14	16656030	16656030	G	C	2.75236e-06	intergenic	N4BP1(dist=87535),LOC121816475(dist=104145)
chr14	20499782	20499782	G	C	2.75604e-06	intronic	TOX3
chr14	19320983	19320983	T	C	2.76347e-06	intergenic	LOC121816479(dist=160549),TOX3(dist=1102261)
chr14	12634090	12634090	C	G	2.7883e-06	ncRNA_exonic	LOC121816472
chr14	17708607	17708607	A	T	2.81108e-06	intronic	ZNF423
chr14	11597913	11597913	G	A	2.81167e-06	intergenic	LOC114117783(dist=67016),LOC121816467(dist=1226)
chr14	9789536	9789536	C	T	2.82554e-06	UTR3	MLYCD(XM_004015497.5:c.*405C>T)
chr14	12409366	12409366	C	T	2.82891e-06	intergenic	NONE(dist=NONE),NONE(dist=NONE)
chr14	17300961	17300961	T	C	2.83978e-06	ncRNA_intronic	LOC114117874
chr14	14506453	14506453	C	T	2.85669e-06	intergenic	SHCBP1(dist=45588),VPS35(dist=16398)
chr14	12683598	12683598	G	A	2.86339e-06	intergenic	LOC121816472(dist=48756),JPH3(dist=2023)
chr14	13325484	13325484	C	T	2.87883e-06	intronic	ZFPM1
chr14	14492809	14492809	T	C	2.88158e-06	intergenic	SHCBP1(dist=31944),VPS35(dist=30042)
chr14	14494059	14494059	A	C	2.88158e-06	intergenic	SHCBP1(dist=33194),VPS35(dist=28792)
chr14	20498177	20498177	G	C	2.89466e-06	intronic	TOX3
chr14	14536883	14536883	C	A	2.89925e-06	intronic	VPS35
chr14	17663696	17663696	G	A	2.90178e-06	intronic	ZNF423
chr14	19322820	19322820	A	G	2.906e-06	intergenic	LOC121816479(dist=162386),TOX3(dist=1100424)
chr14	12357520	12357520	G	A	2.90914e-06	intergenic	NONE(dist=NONE),NONE(dist=NONE)
chr14	13114209	13114209	G	C	2.91736e-06	intronic	ZNF469
chr4	74239984	74239984	G	A	2.93819e-06	intergenic	STEAP4(dist=226007),TEX47(dist=275562)
chr14	14535587	14535587	G	A	2.95485e-06	intronic	VPS35
chr14	13451869	13451869	G	A	2.95487e-06	intergenic	MVD(dist=6841),SNAI3(dist=4163)
chr14	16669238	16669238	T	C	2.95836e-06	intergenic	N4BP1(dist=100743),LOC121816475(dist=90937)
chr14	16669260	16669260	A	G	2.95836e-06	intergenic	N4BP1(dist=100765),LOC121816475(dist=90915)
chr14	14080098	14080098	G	C	2.95856e-06	intergenic	LOC121816363(dist=13657),DPEP1(dist=3155)
chr14	14187346	14187346	A	T	2.97505e-06	intronic	FANCA
chr14	16669006	16669006	A	G	2.97878e-06	intergenic	N4BP1(dist=100511),LOC121816475(dist=91169)
chr14	11604054	11604054	C	T	2.98818e-06	ncRNA_intronic	LOC121816467
chr14	12311765	12311765	G	T	3.01562e-06	intergenic	NONE(dist=NONE),NONE(dist=NONE)
chr14	12637925	12637925	G	A	3.02039e-06	intergenic	LOC121816472(dist=3083),JPH3(dist=47696)
chr14	13488554	13488554	C	A	3.06959e-06	intronic	PIEZO1
chr14	12689677	12689677	C	T	3.08795e-06	intronic	JPH3
chr14	11922517	11922517	G	C	3.08959e-06	intergenic	MTHFSD(dist=2163),FOXC2(dist=5982)
chr14	11434155	11434155	C	A	3.08973e-06	ncRNA_intronic	LOC121816465
chr14	14502279	14502279	G	A	3.09638e-06	intergenic	SHCBP1(dist=41414),VPS35(dist=20572)
chr14	10922430	10922430	T	C	3.10829e-06	intronic	GSE1
chr14	14265417	14265417	G	A	3.10848e-06	intergenic	MC1R(dist=12734),DEF8(dist=3256)
chr14	14265430	14265430	T	C	3.10848e-06	intergenic	MC1R(dist=12747),DEF8(dist=3243)
chr14	13455340	13455340	T	C	3.1281e-06	downstream	SNAI3(dist=692)
chr14	14187297	14187297	C	G	3.13482e-06	intronic	FANCA
chr14	9704771	9704771	A	G	3.13626e-06	intergenic	HSBP1(dist=1047),LOC114117858(dist=66733)
chr14	9751803	9751803	A	G	3.13906e-06	intergenic	HSBP1(dist=48079),LOC114117858(dist=19701)
chr14	15425628	15425628	C	T	3.15774e-06	intronic	PHKB
chr14	17705279	17705279	G	A	3.16798e-06	intronic	ZNF423
chr14	14251451	14251451	A	G	3.19609e-06	upstream	MC1R(dist=279)
chr14	19321112	19321112	A	G	3.2407e-06	intergenic	LOC121816479(dist=160678),TOX3(dist=1102132)
chr14	14866847	14866847	T	C	3.24215e-06	intronic	GPT2
chr14	14890304	14890304	C	T	3.24524e-06	intronic	GPT2
chr14	15958218	15958218	C	T	3.26064e-06	intergenic	PHKB(dist=301595),ABCC12(dist=87434)
chr14	9729448	9729448	G	A	3.2667e-06	intergenic	HSBP1(dist=25724),LOC114117858(dist=42056)
chr14	9729454	9729454	C	T	3.2667e-06	intergenic	HSBP1(dist=25730),LOC114117858(dist=42050)
chr14	14265042	14265042	C	G	3.26792e-06	intergenic	MC1R(dist=12359),DEF8(dist=3631)
chr14	9739394	9739394	T	C	3.27839e-06	intergenic	HSBP1(dist=35670),LOC114117858(dist=32110)
chr14	11806836	11806836	C	A	3.29296e-06	intergenic	LOC121816469(dist=90284),FOXF1(dist=77510)
chr14	10165243	10165243	G	A	3.30662e-06	intronic	ATP2C2
chr14	16671394	16671394	C	G	3.31248e-06	intergenic	N4BP1(dist=102899),LOC121816475(dist=88781)
chr14	14264915	14264915	G	C	3.3235e-06	intergenic	MC1R(dist=12232),DEF8(dist=3758)
chr14	13257098	13257098	G	C	3.34059e-06	exonic	ZNF469
chr14	11594540	11594540	G	A	3.34664e-06	intergenic	LOC114117783(dist=63643),LOC121816467(dist=4599)
chr14	11808281	11808281	C	T	3.35571e-06	intergenic	LOC121816469(dist=91729),FOXF1(dist=76065)
chr14	12884759	12884759	C	T	3.35627e-06	intergenic	SLC7A5(dist=11416),CA5A(dist=4975)
chr14	13765077	13765077	G	A	3.36767e-06	intronic	ACSF3
chr14	14077884	14077884	G	A	3.36973e-06	intergenic	LOC121816363(dist=11443),DPEP1(dist=5369)
chr14	15651570	15651570	G	A	3.3752e-06	intronic	PHKB
chr14	13444359	13444359	G	C	3.3781e-06	intronic	MVD
chr14	13287397	13287397	G	A	3.39584e-06	intronic	ZFPM1
chr14	19314140	19314140	A	G	3.40712e-06	intergenic	LOC121816479(dist=153706),TOX3(dist=1109104)
chr14	11814682	11814682	A	G	3.42653e-06	intergenic	LOC121816469(dist=98130),FOXF1(dist=69664)
chr14	13354811	13354811	T	C	3.42796e-06	intergenic	ZFPM1(dist=26402),ZC3H18(dist=25671)
chr14	9018151	9018151	C	T	3.42998e-06	intronic	CDH13
chr14	12679472	12679472	C	A	3.43867e-06	intergenic	LOC121816472(dist=44630),JPH3(dist=6149)
chr14	16535235	16535235	C	G	3.44325e-06	intronic	N4BP1
chr14	9729419	9729419	C	A	3.45373e-06	intergenic	HSBP1(dist=25695),LOC114117858(dist=42085)
chr14	14264619	14264619	T	C	3.46051e-06	intergenic	MC1R(dist=11936),DEF8(dist=4054)
chr14	12400376	12400376	C	T	3.50339e-06	intergenic	NONE(dist=NONE),NONE(dist=NONE)
chr14	12287268	12287268	C	T	3.50369e-06	intergenic	NONE(dist=NONE),NONE(dist=NONE)
chr14	15547515	15547515	C	T	3.50771e-06	intronic	PHKB
chr14	9743151	9743151	G	A	3.51517e-06	intergenic	HSBP1(dist=39427),LOC114117858(dist=28353)
chr14	14959002	14959002	C	T	3.52273e-06	intergenic	DNAJA2(dist=24287),LOC121816473(dist=49900)
chr14	10868685	10868685	A	G	3.52663e-06	intronic	GSE1
chr14	11699519	11699519	G	A	3.52691e-06	intergenic	LOC121816467(dist=8620),LOC121816469(dist=14527)
chr14	9072273	9072273	G	A	3.52771e-06	intronic	CDH13
chr14	20427471	20427471	T	C	3.5356e-06	intronic	TOX3
chr14	13520694	13520694	G	A	3.53921e-06	intronic	PIEZO1
chr14	14264576	14264576	A	G	3.54587e-06	intergenic	MC1R(dist=11893),DEF8(dist=4097)
chr14	10754353	10754353	C	T	3.55475e-06	intergenic	CIBAR2(dist=5082),GSE1(dist=45425)
chr14	14198081	14198081	T	A	3.55815e-06	intronic	SPIRE2
chr14	11806350	11806350	C	T	3.57376e-06	intergenic	LOC121816469(dist=89798),FOXF1(dist=77996)
chr14	17706616	17706616	C	A	3.59622e-06	intronic	ZNF423
chr14	11808348	11808348	C	T	3.62817e-06	intergenic	LOC121816469(dist=91796),FOXF1(dist=75998)
chr14	17706889	17706889	G	A	3.63445e-06	intronic	ZNF423
chr14	9731463	9731463	C	G	3.65575e-06	intergenic	HSBP1(dist=27739),LOC114117858(dist=40041)
chr14	15256514	15256514	G	A	3.65756e-06	intronic	ITFG1
chr14	17708967	17708967	C	A	3.66657e-06	intronic	ZNF423
chr14	15046522	15046522	C	T	3.68199e-06	intronic	NETO2
chr14	16758984	16758984	A	T	3.68208e-06	intergenic	N4BP1(dist=190489),LOC121816475(dist=1191)
chr14	16759937	16759937	G	A	3.68992e-06	upstream	LOC121816475(dist=238)
chr14	10647329	10647329	C	A	3.71372e-06	intergenic	CRISPLD2(dist=57077),ZDHHC7(dist=4383)
chr14	12401165	12401165	C	T	3.71386e-06	intergenic	NONE(dist=NONE),NONE(dist=NONE)
chr14	9583989	9583989	G	A	3.72409e-06	intronic	CDH13
chr14	16039148	16039148	C	G	3.72595e-06	intergenic	PHKB(dist=382525),ABCC12(dist=6504)
chr14	14264656	14264656	C	T	3.72675e-06	intergenic	MC1R(dist=11973),DEF8(dist=4017)
chr14	14252158	14252158	C	T	3.7276e-06	exonic	MC1R
chr14	14154455	14154455	C	T	3.73661e-06	UTR3	ZNF276(XM_027977784.2:c.*490C>T,XM_027977783.2:c.*490C>T,XM_027977782.2:c.*490C>T,XM_042230800.1:c.*490C>T,XM_042230801.1:c.*490C>T)
chr14	10859975	10859975	A	G	3.7428e-06	intronic	GSE1
chr14	16039722	16039722	T	C	3.7535e-06	intergenic	PHKB(dist=383099),ABCC12(dist=5930)
chr14	13584634	13584634	G	A	3.758e-06	downstream	PABPN1L(dist=739)
chr14	11852283	11852283	G	A	3.76647e-06	intergenic	LOC121816469(dist=135731),FOXF1(dist=32063)
chr14	13274484	13274484	C	G	3.79235e-06	intronic	ZFPM1
chr14	16676950	16676950	A	G	3.85057e-06	intergenic	N4BP1(dist=108455),LOC121816475(dist=83225)
chr14	11757411	11757411	C	T	3.85412e-06	intergenic	LOC121816469(dist=40859),FOXF1(dist=126935)
chr14	20500709	20500709	G	A	3.86363e-06	intronic	TOX3
chr14	14537315	14537315	C	T	3.86392e-06	intronic	VPS35
chr14	14537331	14537331	T	C	3.86392e-06	intronic	VPS35
chr14	14262557	14262557	A	G	3.8666e-06	intergenic	MC1R(dist=9874),DEF8(dist=6116)
chr14	14533604	14533604	A	G	3.87133e-06	intronic	VPS35
chr14	11802148	11802148	T	C	3.89764e-06	intergenic	LOC121816469(dist=85596),FOXF1(dist=82198)
chr14	11806624	11806624	G	A	3.91326e-06	intergenic	LOC121816469(dist=90072),FOXF1(dist=77722)
chr14	11298700	11298700	T	C	3.92006e-06	intronic	EMC8
chr14	15026798	15026798	C	T	3.94739e-06	intergenic	LOC121816473(dist=16716),NETO2(dist=3156)
chr14	13651857	13651857	T	C	3.94915e-06	intronic	CBFA2T3
chr14	13319134	13319134	G	A	3.95366e-06	intronic	ZFPM1
chr14	9487605	9487605	G	A	3.95427e-06	intronic	CDH13
chr14	13455897	13455897	C	T	3.95812e-06	downstream	SNAI3(dist=135)
chr14	15437683	15437683	C	T	3.98997e-06	intronic	PHKB
chr14	13623594	13623594	T	C	3.99954e-06	intronic	CBFA2T3
chr14	15495703	15495703	G	A	4.00387e-06	intronic	PHKB
chr14	13332639	13332639	T	A	4.0296e-06	intergenic	ZFPM1(dist=4230),ZC3H18(dist=47843)
chr14	11809238	11809238	T	C	4.03284e-06	intergenic	LOC121816469(dist=92686),FOXF1(dist=75108)
chr14	12878742	12878742	G	A	4.03419e-06	intergenic	SLC7A5(dist=5399),CA5A(dist=10992)
chr14	11443984	11443984	G	A	4.05232e-06	intergenic	LOC121816465(dist=5276),LOC114117783(dist=80353)
chr14	16669349	16669349	C	T	4.05738e-06	intergenic	N4BP1(dist=100854),LOC121816475(dist=90826)
chr14	9486472	9486472	A	G	4.07138e-06	intronic	CDH13
chr14	12646528	12646528	C	T	4.08073e-06	intergenic	LOC121816472(dist=11686),JPH3(dist=39093)
chr14	12646925	12646925	G	A	4.08073e-06	intergenic	LOC121816472(dist=12083),JPH3(dist=38696)
chr14	12655688	12655688	A	G	4.08073e-06	intergenic	LOC121816472(dist=20846),JPH3(dist=29933)
chr14	12657017	12657017	T	C	4.08073e-06	intergenic	LOC121816472(dist=22175),JPH3(dist=28604)
chr14	12673347	12673347	C	T	4.08073e-06	intergenic	LOC121816472(dist=38505),JPH3(dist=12274)
chr14	13547349	13547349	G	A	4.10139e-06	intergenic	PIEZO1(dist=6477),CDT1(dist=6428)
chr14	13454782	13454782	T	C	4.1126e-06	intergenic	MVD(dist=9754),SNAI3(dist=1250)
chr14	15249915	15249915	C	T	4.13432e-06	intronic	ITFG1
chr14	16453522	16453522	G	T	4.13632e-06	intergenic	LOC114117844(dist=98418),N4BP1(dist=57945)
chr14	9740232	9740232	T	C	4.14831e-06	intergenic	HSBP1(dist=36508),LOC114117858(dist=31272)
chr14	14765753	14765753	T	A	4.1484e-06	intergenic	C14H16orf87(dist=56058),LOC114118130(dist=9377)
chr14	9736171	9736171	T	A	4.15087e-06	intergenic	HSBP1(dist=32447),LOC114117858(dist=35333)
chr14	12523176	12523176	C	A	4.16081e-06	intronic	MAP1LC3B
chr14	17326445	17326445	C	G	4.16353e-06	ncRNA_intronic	LOC114117874
chr14	13459394	13459394	A	G	4.18603e-06	intronic	SNAI3
chr14	13603424	13603424	C	T	4.19474e-06	intronic	CBFA2T3
chr14	17706309	17706309	A	G	4.21462e-06	intronic	ZNF423
chr4	74240070	74240070	T	G	4.21625e-06	intergenic	STEAP4(dist=226093),TEX47(dist=275476)
chr14	12356593	12356593	C	A	4.2226e-06	intergenic	NONE(dist=NONE),NONE(dist=NONE)
chr14	19321822	19321822	A	G	4.22384e-06	intergenic	LOC121816479(dist=161388),TOX3(dist=1101422)
chr14	14536737	14536737	C	T	4.23121e-06	intronic	VPS35
chr14	10652086	10652086	C	T	4.2445e-06	UTR3	ZDHHC7(XM_042230699.1:c.*1276G>A,XM_027977367.2:c.*1276G>A,XM_042230700.1:c.*1276G>A,XM_027977366.2:c.*1276G>A,XM_042230701.1:c.*1807G>A,XM_042230698.1:c.*1276G>A)
chr14	17255857	17255857	C	T	4.25487e-06	intergenic	LOC121816475(dist=477483),CBLN1(dist=8196)
chr14	17706408	17706408	T	C	4.27664e-06	intronic	ZNF423
chr14	13635887	13635887	T	C	4.31243e-06	intronic	CBFA2T3
chr14	16669272	16669272	A	G	4.31411e-06	intergenic	N4BP1(dist=100777),LOC121816475(dist=90903)
chr14	17872610	17872610	G	A	4.32246e-06	intergenic	ZNF423(dist=90565),CNEP1R1(dist=113962)
chr14	17703204	17703204	C	A	4.36041e-06	intronic	ZNF423
chr14	10910252	10910252	T	C	4.36627e-06	intronic	GSE1
chr14	13522891	13522891	T	C	4.36964e-06	intronic	PIEZO1
chr14	9695115	9695115	A	G	4.37037e-06	intergenic	CDH13(dist=3732),HSBP1(dist=4274)
chr14	17299872	17299872	A	G	4.37461e-06	ncRNA_intronic	LOC114117874
chr14	10427969	10427969	G	A	4.38307e-06	intronic	USP10
chr14	11311689	11311689	C	T	4.39407e-06	intronic	LOC101105179
chr14	13459668	13459668	T	C	4.41017e-06	intronic	SNAI3
chr14	17409722	17409722	T	C	4.45562e-06	intergenic	C14H16orf78(dist=24915),ZNF423(dist=85968)
chr14	12656729	12656729	C	G	4.46065e-06	intergenic	LOC121816472(dist=21887),JPH3(dist=28892)
chr14	19651409	19651409	G	C	4.50211e-06	intergenic	LOC121816479(dist=490975),TOX3(dist=771835)
chr14	20499527	20499527	C	T	4.52048e-06	intronic	TOX3
chr14	12432219	12432219	T	C	4.52146e-06	intergenic	NONE(dist=NONE),C14H16orf95(dist=11592)
chr14	12466995	12466995	C	T	4.53205e-06	exonic	FBXO31
chr14	20501761	20501761	T	C	4.53836e-06	intronic	TOX3
chr14	13510713	13510713	G	A	4.5396e-06	intronic	PIEZO1
chr14	11807035	11807035	G	A	4.59277e-06	intergenic	LOC121816469(dist=90483),FOXF1(dist=77311)
chr14	8972383	8972383	A	T	4.61633e-06	intronic	CDH13
chr14	13546325	13546325	T	C	4.62247e-06	intergenic	PIEZO1(dist=5453),CDT1(dist=7452)
chr14	12653204	12653204	G	A	4.62292e-06	intergenic	LOC121816472(dist=18362),JPH3(dist=32417)
chr14	13295497	13295497	G	A	4.63425e-06	intronic	ZFPM1
chr14	11520873	11520873	G	A	4.69797e-06	intergenic	LOC121816465(dist=82165),LOC114117783(dist=3464)
chr14	10923438	10923438	A	C	4.69923e-06	intronic	GSE1
chr14	11806968	11806968	T	C	4.70157e-06	intergenic	LOC121816469(dist=90416),FOXF1(dist=77378)
chr14	11311892	11311892	A	G	4.70172e-06	intronic	LOC101105179
chr14	16742163	16742163	A	G	4.7043e-06	intergenic	N4BP1(dist=173668),LOC121816475(dist=18012)
chr14	13461230	13461230	T	G	4.71449e-06	intronic	SNAI3
chr14	11923910	11923910	A	G	4.73247e-06	intergenic	MTHFSD(dist=3556),FOXC2(dist=4589)
chr14	9712052	9712052	C	T	4.74631e-06	intergenic	HSBP1(dist=8328),LOC114117858(dist=59452)
chr14	16751510	16751510	G	A	4.77274e-06	intergenic	N4BP1(dist=183015),LOC121816475(dist=8665)
chr14	16743669	16743669	T	C	4.79587e-06	intergenic	N4BP1(dist=175174),LOC121816475(dist=16506)
chr14	17274299	17274299	A	G	4.80137e-06	ncRNA_intronic	LOC114117874
chr14	17280853	17280853	A	G	4.80137e-06	ncRNA_intronic	LOC114117874
chr14	13455789	13455789	A	C	4.82261e-06	downstream	SNAI3(dist=243)
chr14	15030059	15030059	A	C	4.83441e-06	UTR3	NETO2(XM_027977803.2:c.*4157T>G,XM_027977802.2:c.*4157T>G)
chr14	14256861	14256861	T	C	4.84226e-06	intergenic	MC1R(dist=4178),DEF8(dist=11812)
chr14	12285712	12285712	C	T	4.84674e-06	intergenic	NONE(dist=NONE),NONE(dist=NONE)
chr14	16653706	16653706	T	G	4.85818e-06	intergenic	N4BP1(dist=85211),LOC121816475(dist=106469)
chr14	20498827	20498827	A	G	4.85882e-06	intronic	TOX3
chr14	20498347	20498347	T	C	4.86891e-06	intronic	TOX3
chr14	14263271	14263271	G	T	4.92235e-06	intergenic	MC1R(dist=10588),DEF8(dist=5402)
chr14	14257539	14257539	T	C	4.92576e-06	intergenic	MC1R(dist=4856),DEF8(dist=11134)
chr14	19652568	19652568	G	A	4.9422e-06	intergenic	LOC121816479(dist=492134),TOX3(dist=770676)
chr14	11924257	11924257	C	A	4.96393e-06	intergenic	MTHFSD(dist=3903),FOXC2(dist=4242)
chr14	17707304	17707304	G	A	4.9646e-06	intronic	ZNF423
chr14	20426846	20426846	G	T	4.9822e-06	intronic	TOX3
chr14	11985122	11985122	G	C	5.04542e-06	intergenic	FOXL1(dist=42271),LOC121816470(dist=22456)
chr14	13448491	13448491	G	C	5.04748e-06	intergenic	MVD(dist=3463),SNAI3(dist=7541)
chr14	16676754	16676754	T	A	5.04801e-06	intergenic	N4BP1(dist=108259),LOC121816475(dist=83421)
chr14	13315438	13315438	C	T	5.05672e-06	intronic	ZFPM1
chr14	11924286	11924286	G	A	5.05682e-06	intergenic	MTHFSD(dist=3932),FOXC2(dist=4213)
chr14	19649319	19649319	T	C	5.0569e-06	intergenic	LOC121816479(dist=488885),TOX3(dist=773925)
chr14	13461116	13461116	T	C	5.05979e-06	intronic	SNAI3
chr14	14486500	14486500	A	G	5.06331e-06	intergenic	SHCBP1(dist=25635),VPS35(dist=36351)
chr14	12634552	12634552	G	A	5.09612e-06	ncRNA_exonic	LOC121816472
chr14	12360122	12360122	C	T	5.11978e-06	intergenic	NONE(dist=NONE),NONE(dist=NONE)
chr14	12416543	12416543	C	T	5.11978e-06	intergenic	NONE(dist=NONE),NONE(dist=NONE)
chr14	12416564	12416564	T	C	5.11978e-06	intergenic	NONE(dist=NONE),NONE(dist=NONE)
chr14	12654153	12654153	A	G	5.12892e-06	intergenic	LOC121816472(dist=19311),JPH3(dist=31468)
chr14	11321376	11321376	G	T	5.14481e-06	intergenic	LOC101105179(dist=7178),IRF8(dist=37259)
chr14	11321377	11321377	C	T	5.14481e-06	intergenic	LOC101105179(dist=7179),IRF8(dist=37258)
chr14	9753240	9753240	G	A	5.14565e-06	intergenic	HSBP1(dist=49516),LOC114117858(dist=18264)
chr14	12878651	12878651	G	A	5.15828e-06	intergenic	SLC7A5(dist=5308),CA5A(dist=11083)
chr14	12683595	12683595	A	C	5.16428e-06	intergenic	LOC121816472(dist=48753),JPH3(dist=2026)
chr14	11806050	11806050	G	A	5.16484e-06	intergenic	LOC121816469(dist=89498),FOXF1(dist=78296)
chr14	12285707	12285707	A	G	5.16802e-06	intergenic	NONE(dist=NONE),NONE(dist=NONE)
chr14	19320495	19320495	G	A	5.19088e-06	intergenic	LOC121816479(dist=160061),TOX3(dist=1102749)
chr14	13452122	13452122	C	T	5.22216e-06	intergenic	MVD(dist=7094),SNAI3(dist=3910)
chr14	11812126	11812126	T	C	5.25518e-06	intergenic	LOC121816469(dist=95574),FOXF1(dist=72220)
chr14	18301003	18301003	A	G	5.25712e-06	intergenic	BRD7(dist=8281),LOC114117785(dist=73196)
chr14	12424864	12424864	C	G	5.26372e-06	intergenic	NONE(dist=NONE),NONE(dist=NONE)
chr14	13275103	13275103	G	A	5.29075e-06	intronic	ZFPM1
chr14	15293054	15293054	A	G	5.32364e-06	intronic	ITFG1
chr14	10641313	10641313	G	A	5.34986e-06	intergenic	CRISPLD2(dist=51061),ZDHHC7(dist=10399)
chr14	20501489	20501489	T	C	5.39386e-06	intronic	TOX3
chr14	13462865	13462865	A	G	5.39565e-06	intronic	SNAI3
chr14	12633669	12633669	C	T	5.41099e-06	ncRNA_exonic	LOC121816472
chr14	9720416	9720416	C	T	5.4179e-06	intergenic	HSBP1(dist=16692),LOC114117858(dist=51088)
chr14	20499559	20499559	T	C	5.4251e-06	intronic	TOX3
chr14	12882178	12882178	T	C	5.4636e-06	intergenic	SLC7A5(dist=8835),CA5A(dist=7556)
chr14	11611052	11611052	G	A	5.47161e-06	ncRNA_intronic	LOC121816467
chr14	11659615	11659615	G	A	5.47769e-06	ncRNA_intronic	LOC121816467
chr14	16760519	16760519	G	A	5.4916e-06	ncRNA_intronic	LOC121816475
chr14	13453098	13453098	G	A	5.49167e-06	intergenic	MVD(dist=8070),SNAI3(dist=2934)
chr14	16656438	16656438	A	G	5.49534e-06	intergenic	N4BP1(dist=87943),LOC121816475(dist=103737)
chr14	12887442	12887442	C	T	5.4995e-06	intergenic	SLC7A5(dist=14099),CA5A(dist=2292)
chr14	13288422	13288422	G	T	5.52182e-06	intronic	ZFPM1
chr14	17706583	17706583	A	G	5.55333e-06	intronic	ZNF423
chr14	14542962	14542962	G	T	5.55784e-06	intronic	VPS35
chr14	13576639	13576639	G	A	5.58542e-06	intronic	GALNS
chr14	10649806	10649806	T	C	5.61622e-06	intergenic	CRISPLD2(dist=59554),ZDHHC7(dist=1906)
chr14	9748455	9748455	G	C	5.63329e-06	intergenic	HSBP1(dist=44731),LOC114117858(dist=23049)
chr14	11499306	11499306	A	G	5.63401e-06	intergenic	LOC121816465(dist=60598),LOC114117783(dist=25031)
chr14	10539444	10539444	A	G	5.63442e-06	intronic	CRISPLD2
chr14	11924406	11924406	A	T	5.6364e-06	intergenic	MTHFSD(dist=4052),FOXC2(dist=4093)
chr14	13459214	13459214	C	T	5.66101e-06	intronic	SNAI3
chr14	11926005	11926005	C	T	5.66749e-06	intergenic	MTHFSD(dist=5651),FOXC2(dist=2494)
chr14	13506530	13506530	A	G	5.6713e-06	intronic	PIEZO1
chr14	11806416	11806416	C	T	5.70919e-06	intergenic	LOC121816469(dist=89864),FOXF1(dist=77930)
chr14	12514376	12514376	T	A	5.73447e-06	upstream	MAP1LC3B(dist=486)
chr14	13448925	13448925	T	C	5.74183e-06	intergenic	MVD(dist=3897),SNAI3(dist=7107)
chr14	9488496	9488496	C	T	5.7769e-06	intronic	CDH13
chr14	13284641	13284641	G	C	5.78573e-06	intronic	ZFPM1
chr14	9738899	9738899	A	G	5.79103e-06	intergenic	HSBP1(dist=35175),LOC114117858(dist=32605)
chr14	17556578	17556578	T	C	5.7979e-06	intronic	ZNF423
chr14	10882371	10882371	A	T	5.81242e-06	intronic	GSE1
chr14	13455813	13455813	G	A	5.81825e-06	downstream	SNAI3(dist=219)
chr14	16687342	16687342	G	T	5.81926e-06	intergenic	N4BP1(dist=118847),LOC121816475(dist=72833)
chr14	14079967	14079967	G	A	5.83341e-06	intergenic	LOC121816363(dist=13526),DPEP1(dist=3286)
chr14	12062589	12062589	C	T	5.83494e-06	ncRNA_intronic	LOC121816471
chr14	17707343	17707343	C	T	5.85071e-06	intronic	ZNF423
chr14	9486781	9486781	A	G	5.92554e-06	intronic	CDH13
chr14	15487044	15487044	T	C	5.9352e-06	intronic	PHKB
chr14	13350726	13350726	G	A	5.94133e-06	intergenic	ZFPM1(dist=22317),ZC3H18(dist=29756)
chr14	10649029	10649029	T	C	5.94412e-06	intergenic	CRISPLD2(dist=58777),ZDHHC7(dist=2683)
chr14	10896398	10896398	A	T	5.97585e-06	intronic	GSE1
chr14	13281003	13281003	C	T	5.98241e-06	intronic	ZFPM1
chr14	16689340	16689340	T	G	5.99693e-06	intergenic	N4BP1(dist=120845),LOC121816475(dist=70835)
chr14	17705444	17705444	C	T	6.00421e-06	intronic	ZNF423
chr14	13452766	13452766	G	A	6.014e-06	intergenic	MVD(dist=7738),SNAI3(dist=3266)
chr14	12878976	12878976	A	G	6.02938e-06	intergenic	SLC7A5(dist=5633),CA5A(dist=10758)
chr14	9486619	9486619	C	T	6.03059e-06	intronic	CDH13
chr14	12649957	12649957	C	A	6.03403e-06	intergenic	LOC121816472(dist=15115),JPH3(dist=35664)
chr14	14557118	14557118	G	T	6.03999e-06	intronic	ORC6
chr14	17260489	17260489	A	T	6.07384e-06	intergenic	LOC121816475(dist=482115),CBLN1(dist=3564)
chr14	11604931	11604931	A	T	6.075e-06	ncRNA_intronic	LOC121816467
chr14	10908156	10908156	C	A	6.10559e-06	intronic	GSE1
chr14	11450858	11450858	G	A	6.13875e-06	intergenic	LOC121816465(dist=12150),LOC114117783(dist=73479)
chr14	17702784	17702784	C	T	6.18761e-06	intronic	ZNF423
chr14	13456300	13456300	G	C	6.18812e-06	UTR3	SNAI3(XM_027977734.2:c.*2290C>G)
chr14	14248656	14248656	T	C	6.19588e-06	downstream	TCF25(dist=494)
chr14	11315253	11315253	C	T	6.19875e-06	intergenic	LOC101105179(dist=1055),IRF8(dist=43382)
chr14	13447112	13447112	G	A	6.20353e-06	intergenic	MVD(dist=2084),SNAI3(dist=8920)
chr14	14259608	14259608	A	G	6.21953e-06	intergenic	MC1R(dist=6925),DEF8(dist=9065)
chr14	16741839	16741839	G	A	6.21963e-06	intergenic	N4BP1(dist=173344),LOC121816475(dist=18336)
chr14	15354738	15354738	G	A	6.23678e-06	intronic	ITFG1
chr14	13326951	13326951	G	A	6.31253e-06	exonic	ZFPM1
chr14	17706423	17706423	C	T	6.35142e-06	intronic	ZNF423
chr14	9488946	9488946	G	A	6.35503e-06	intronic	CDH13
chr14	17706206	17706206	C	G	6.36345e-06	intronic	ZNF423
chr14	17706224	17706224	T	C	6.36345e-06	intronic	ZNF423
chr14	9742697	9742697	T	G	6.3638e-06	intergenic	HSBP1(dist=38973),LOC114117858(dist=28807)
chr14	10923633	10923633	G	A	6.36619e-06	intronic	GSE1
chr14	17705434	17705434	T	C	6.36841e-06	intronic	ZNF423
chr14	17865029	17865029	G	A	6.37006e-06	intergenic	ZNF423(dist=82984),CNEP1R1(dist=121543)
chr14	16484528	16484528	C	G	6.37434e-06	intergenic	LOC114117844(dist=129424),N4BP1(dist=26939)
chr14	16484543	16484543	C	T	6.37434e-06	intergenic	LOC114117844(dist=129439),N4BP1(dist=26924)
chr14	13456736	13456736	A	G	6.38702e-06	UTR3	SNAI3(XM_027977734.2:c.*1854T>C)
chr14	14491181	14491181	G	C	6.41156e-06	intergenic	SHCBP1(dist=30316),VPS35(dist=31670)
chr14	10923622	10923622	A	G	6.41764e-06	intronic	GSE1
chr14	17615493	17615493	A	G	6.42115e-06	intronic	ZNF423
chr14	11586966	11586966	A	G	6.45036e-06	intergenic	LOC114117783(dist=56069),LOC121816467(dist=12173)
chr14	12660830	12660830	T	G	6.45395e-06	intergenic	LOC121816472(dist=25988),JPH3(dist=24791)
chr14	17324305	17324305	G	A	6.4928e-06	ncRNA_intronic	LOC114117874
chr14	12354936	12354936	C	T	6.49346e-06	intergenic	NONE(dist=NONE),NONE(dist=NONE)
chr14	13452982	13452982	C	G	6.50708e-06	intergenic	MVD(dist=7954),SNAI3(dist=3050)
chr14	14245969	14245969	A	G	6.51567e-06	exonic	TCF25
chr14	12376425	12376425	A	C	6.52795e-06	intergenic	NONE(dist=NONE),NONE(dist=NONE)
chr14	15253553	15253553	G	A	6.53292e-06	intronic	ITFG1
chr14	12267794	12267794	A	C	6.53414e-06	intergenic	NONE(dist=NONE),NONE(dist=NONE)
chr14	12642048	12642048	G	A	6.54135e-06	intergenic	LOC121816472(dist=7206),JPH3(dist=43573)
chr14	16686571	16686571	T	C	6.54539e-06	intergenic	N4BP1(dist=118076),LOC121816475(dist=73604)
chr14	9695581	9695581	G	A	6.55808e-06	intergenic	CDH13(dist=4198),HSBP1(dist=3808)
chr14	9724469	9724469	G	A	6.59267e-06	intergenic	HSBP1(dist=20745),LOC114117858(dist=47035)
chr14	15190220	15190220	T	C	6.62508e-06	ncRNA_intronic	LOC105613342
chr14	9685842	9685842	T	C	6.6255e-06	intronic	CDH13
chr14	14577769	14577769	A	G	6.63264e-06	intronic	MYLK3
chr14	20500474	20500474	T	A	6.64869e-06	intronic	TOX3
chr14	13451914	13451914	T	C	6.65e-06	intergenic	MVD(dist=6886),SNAI3(dist=4118)
chr14	9741278	9741278	G	A	6.65214e-06	intergenic	HSBP1(dist=37554),LOC114117858(dist=30226)
chr14	16724571	16724571	T	C	6.66661e-06	intergenic	N4BP1(dist=156076),LOC121816475(dist=35604)
chr14	20444615	20444615	T	C	6.68304e-06	intronic	TOX3
chr14	9724364	9724364	T	G	6.68989e-06	intergenic	HSBP1(dist=20640),LOC114117858(dist=47140)
chr14	14883412	14883412	G	C	6.6935e-06	intronic	GPT2
chr14	13455940	13455940	A	G	6.71636e-06	downstream	SNAI3(dist=92)
chr14	9263650	9263650	C	G	6.71748e-06	intronic	CDH13
chr14	9724557	9724557	T	C	6.72354e-06	intergenic	HSBP1(dist=20833),LOC114117858(dist=46947)
chr14	13457934	13457934	A	T	6.72389e-06	UTR3	SNAI3(XM_027977734.2:c.*656T>A)
chr14	10659252	10659252	G	A	6.7425e-06	intronic	ZDHHC7
chr14	12532250	12532250	A	G	6.80975e-06	downstream	ZCCHC14(dist=541)
chr14	20436326	20436326	C	T	6.81122e-06	intronic	TOX3
chr14	10914502	10914502	T	C	6.82429e-06	intronic	GSE1
chr14	17180302	17180302	T	C	6.8406e-06	intergenic	LOC121816475(dist=401928),CBLN1(dist=83751)
chr14	14515064	14515064	C	T	6.87154e-06	intergenic	SHCBP1(dist=54199),VPS35(dist=7787)
chr14	17910438	17910438	C	G	6.89256e-06	intergenic	ZNF423(dist=128393),CNEP1R1(dist=76134)
chr14	15299704	15299704	T	C	6.89415e-06	intronic	ITFG1
chr14	9794693	9794693	C	G	6.90268e-06	intergenic	MLYCD(dist=4959),LOC121816463(dist=22820)
chr14	15543868	15543868	A	G	6.93288e-06	intronic	PHKB
chr14	11604055	11604055	A	G	6.94167e-06	ncRNA_intronic	LOC121816467
chr14	18455546	18455546	G	A	6.96163e-06	intergenic	LOC114117785(dist=80901),NKD1(dist=11963)
chr14	14886269	14886269	T	A	6.96165e-06	intronic	GPT2
chr14	12652612	12652612	A	G	7.03638e-06	intergenic	LOC121816472(dist=17770),JPH3(dist=33009)
chr14	16758868	16758868	C	T	7.06092e-06	intergenic	N4BP1(dist=190373),LOC121816475(dist=1307)
chr14	13460427	13460427	A	G	7.08568e-06	exonic	SNAI3
chr14	13460431	13460431	G	A	7.08568e-06	exonic	SNAI3
chr14	14503895	14503895	A	G	7.1147e-06	intergenic	SHCBP1(dist=43030),VPS35(dist=18956)
chr14	14503955	14503955	T	C	7.1147e-06	intergenic	SHCBP1(dist=43090),VPS35(dist=18896)
chr14	16737783	16737783	C	T	7.12192e-06	intergenic	N4BP1(dist=169288),LOC121816475(dist=22392)
chr14	11808084	11808084	C	T	7.12427e-06	intergenic	LOC121816469(dist=91532),FOXF1(dist=76262)
chr14	16483152	16483152	A	G	7.1431e-06	intergenic	LOC114117844(dist=128048),N4BP1(dist=28315)
chr14	15419750	15419750	T	G	7.1591e-06	upstream	ITFG1,PHKB(dist=96)
chr14	13458325	13458325	G	A	7.16426e-06	UTR3	SNAI3(XM_027977734.2:c.*265C>T)
chr14	12645981	12645981	G	A	7.16964e-06	intergenic	LOC121816472(dist=11139),JPH3(dist=39640)
chr14	14510860	14510860	C	G	7.17731e-06	intergenic	SHCBP1(dist=49995),VPS35(dist=11991)
chr14	16742463	16742463	A	C	7.21095e-06	intergenic	N4BP1(dist=173968),LOC121816475(dist=17712)
chr14	15310877	15310877	A	C	7.22302e-06	intronic	ITFG1
chr14	17333446	17333446	G	C	7.24704e-06	intergenic	LOC114117874(dist=1803),C14H16orf78(dist=32572)
chr14	9695605	9695605	G	A	7.28284e-06	intergenic	CDH13(dist=4222),HSBP1(dist=3784)
chr14	17881595	17881595	G	T	7.29618e-06	intergenic	ZNF423(dist=99550),CNEP1R1(dist=104977)
chr14	17881598	17881598	C	G	7.29618e-06	intergenic	ZNF423(dist=99553),CNEP1R1(dist=104974)
chr14	17299791	17299791	T	G	7.30521e-06	ncRNA_intronic	LOC114117874
chr14	13455870	13455870	C	T	7.30875e-06	downstream	SNAI3(dist=162)
chr14	12284858	12284858	G	A	7.32231e-06	intergenic	NONE(dist=NONE),NONE(dist=NONE)
chr14	19320834	19320834	A	G	7.33763e-06	intergenic	LOC121816479(dist=160400),TOX3(dist=1102410)
chr14	15446203	15446203	A	G	7.35792e-06	intronic	PHKB
chr14	12663517	12663517	A	C	7.36129e-06	intergenic	LOC121816472(dist=28675),JPH3(dist=22104)
chr14	17703361	17703361	T	C	7.38247e-06	intronic	ZNF423
chr14	11311767	11311767	G	A	7.38876e-06	intronic	LOC101105179
chr14	16741987	16741987	T	C	7.39448e-06	intergenic	N4BP1(dist=173492),LOC121816475(dist=18188)
chr14	16669127	16669127	C	G	7.42018e-06	intergenic	N4BP1(dist=100632),LOC121816475(dist=91048)
chr14	14586864	14586864	G	A	7.44526e-06	intronic	MYLK3
chr14	9695134	9695134	A	G	7.48165e-06	intergenic	CDH13(dist=3751),HSBP1(dist=4255)
chr14	9695138	9695138	C	T	7.48165e-06	intergenic	CDH13(dist=3755),HSBP1(dist=4251)
chr14	9738391	9738391	C	T	7.53491e-06	intergenic	HSBP1(dist=34667),LOC114117858(dist=33113)
chr14	15274727	15274727	A	G	7.55653e-06	intronic	ITFG1
chr14	16867046	16867046	A	G	7.56403e-06	intergenic	LOC121816475(dist=88672),CBLN1(dist=397007)
chr14	16421147	16421147	A	T	7.56441e-06	intergenic	LOC114117844(dist=66043),N4BP1(dist=90320)
chr14	17556115	17556115	C	T	7.60016e-06	intronic	ZNF423
chr14	17325977	17325977	A	T	7.60455e-06	ncRNA_intronic	LOC114117874
chr14	12650707	12650707	C	T	7.60544e-06	intergenic	LOC121816472(dist=15865),JPH3(dist=34914)
chr14	12632276	12632276	T	C	7.63016e-06	ncRNA_intronic	LOC121816472
chr14	20427336	20427336	A	T	7.66215e-06	intronic	TOX3
chr14	20427343	20427343	A	G	7.66215e-06	intronic	TOX3
chr14	13591885	13591885	A	G	7.66525e-06	UTR3	CBFA2T3(XM_042231559.1:c.*4081T>C,XM_027977745.2:c.*4081T>C,XM_027977744.2:c.*4081T>C,XM_027977748.2:c.*4081T>C,XM_027977746.2:c.*4081T>C)
chr14	12645925	12645925	T	C	7.68163e-06	intergenic	LOC121816472(dist=11083),JPH3(dist=39696)
chr14	10482015	10482015	C	T	7.68494e-06	intergenic	USP10(dist=8541),CRISPLD2(dist=38186)
chr14	9740021	9740021	A	T	7.71078e-06	intergenic	HSBP1(dist=36297),LOC114117858(dist=31483)
chr14	12356561	12356561	T	C	7.7116e-06	intergenic	NONE(dist=NONE),NONE(dist=NONE)
chr14	17817152	17817152	C	A	7.7347e-06	intergenic	ZNF423(dist=35107),CNEP1R1(dist=169420)
chr14	14488801	14488801	C	T	7.80975e-06	intergenic	SHCBP1(dist=27936),VPS35(dist=34050)
chr14	14495072	14495072	G	A	7.80975e-06	intergenic	SHCBP1(dist=34207),VPS35(dist=27779)
chr14	14500055	14500055	G	A	7.80975e-06	intergenic	SHCBP1(dist=39190),VPS35(dist=22796)
chr14	14504859	14504859	G	A	7.80975e-06	intergenic	SHCBP1(dist=43994),VPS35(dist=17992)
chr14	14506262	14506262	T	G	7.80975e-06	intergenic	SHCBP1(dist=45397),VPS35(dist=16589)
chr14	14506690	14506690	A	G	7.80975e-06	intergenic	SHCBP1(dist=45825),VPS35(dist=16161)
chr14	14507076	14507076	C	T	7.80975e-06	intergenic	SHCBP1(dist=46211),VPS35(dist=15775)
chr14	14507105	14507105	T	C	7.80975e-06	intergenic	SHCBP1(dist=46240),VPS35(dist=15746)
chr14	14512515	14512515	T	C	7.80975e-06	intergenic	SHCBP1(dist=51650),VPS35(dist=10336)
chr14	14514441	14514441	C	T	7.80975e-06	intergenic	SHCBP1(dist=53576),VPS35(dist=8410)
chr14	14526870	14526870	C	T	7.80975e-06	exonic	VPS35
chr14	14536092	14536092	C	T	7.80975e-06	intronic	VPS35
chr14	14538846	14538846	A	C	7.80975e-06	intronic	VPS35
chr14	14539906	14539906	G	A	7.80975e-06	intronic	VPS35
chr14	14542648	14542648	G	A	7.80975e-06	intronic	VPS35
chr14	19544333	19544333	A	G	7.81007e-06	intergenic	LOC121816479(dist=383899),TOX3(dist=878911)
chr14	9721156	9721156	A	G	7.81865e-06	intergenic	HSBP1(dist=17432),LOC114117858(dist=50348)
chr14	16721062	16721062	A	G	7.83822e-06	intergenic	N4BP1(dist=152567),LOC121816475(dist=39113)
chr14	11320504	11320504	G	A	7.87492e-06	intergenic	LOC101105179(dist=6306),IRF8(dist=38131)
chr14	15438897	15438897	C	T	7.87991e-06	intronic	PHKB
chr14	10726111	10726111	T	C	7.90011e-06	UTR3	KIAA0513(XM_042230769.1:c.*35T>C,XM_042230770.1:c.*35T>C)
chr14	10649878	10649878	T	C	7.90042e-06	intergenic	CRISPLD2(dist=59626),ZDHHC7(dist=1834)
chr14	17703015	17703015	C	T	7.90069e-06	intronic	ZNF423
chr14	15945410	15945410	A	G	7.90381e-06	intergenic	PHKB(dist=288787),ABCC12(dist=100242)
chr14	20498676	20498676	G	T	7.9122e-06	intronic	TOX3
chr14	13448794	13448794	T	C	7.91355e-06	intergenic	MVD(dist=3766),SNAI3(dist=7238)
chr14	17706066	17706066	A	G	7.92798e-06	intronic	ZNF423
chr14	17706068	17706068	T	G	7.92798e-06	intronic	ZNF423
chr14	12384537	12384537	C	A	7.95663e-06	intergenic	NONE(dist=NONE),NONE(dist=NONE)
chr14	9738362	9738362	C	A	7.99265e-06	intergenic	HSBP1(dist=34638),LOC114117858(dist=33142)
chr14	9739968	9739968	G	T	8.00572e-06	intergenic	HSBP1(dist=36244),LOC114117858(dist=31536)
chr14	9741442	9741442	T	C	8.01088e-06	intergenic	HSBP1(dist=37718),LOC114117858(dist=30062)
chr14	11302235	11302235	A	G	8.01174e-06	intronic	EMC8
chr14	15428753	15428753	A	G	8.01648e-06	intronic	PHKB
chr14	17707184	17707184	T	C	8.01961e-06	intronic	ZNF423
chr14	12736963	12736963	T	C	8.0659e-06	intronic	JPH3
chr14	13358304	13358304	G	A	8.11908e-06	intergenic	ZFPM1(dist=29895),ZC3H18(dist=22178)
chr14	17261656	17261656	C	T	8.14818e-06	intergenic	LOC121816475(dist=483282),CBLN1(dist=2397)
chr14	10336519	10336519	T	C	8.14855e-06	intronic	COTL1
chr14	17802059	17802059	G	A	8.16021e-06	intergenic	ZNF423(dist=20014),CNEP1R1(dist=184513)
chr14	13457014	13457014	T	C	8.18893e-06	UTR3	SNAI3(XM_027977734.2:c.*1576A>G)
chr14	9742707	9742707	C	T	8.19319e-06	intergenic	HSBP1(dist=38983),LOC114117858(dist=28797)
chr14	13335600	13335600	C	T	8.21899e-06	intergenic	ZFPM1(dist=7191),ZC3H18(dist=44882)
chr14	17946853	17946853	T	C	8.22593e-06	intergenic	ZNF423(dist=164808),CNEP1R1(dist=39719)
chr14	12308842	12308842	C	T	8.2269e-06	intergenic	NONE(dist=NONE),NONE(dist=NONE)
chr14	14883398	14883398	G	A	8.23989e-06	intronic	GPT2
chr14	10891952	10891952	T	C	8.26429e-06	intronic	GSE1
chr14	17262387	17262387	A	G	8.31032e-06	intergenic	LOC121816475(dist=484013),CBLN1(dist=1666)
chr14	14887263	14887263	G	T	8.36389e-06	intronic	GPT2
chr14	9738414	9738414	A	T	8.41973e-06	intergenic	HSBP1(dist=34690),LOC114117858(dist=33090)
chr14	17706735	17706735	G	A	8.44533e-06	intronic	ZNF423
chr14	13257835	13257835	C	G	8.44799e-06	UTR3	ZNF469(XM_042231537.1:c.*518C>G,XM_042231538.1:c.*518C>G,XM_027977729.2:c.*518C>G)
chr14	19641840	19641840	G	A	8.45231e-06	intergenic	LOC121816479(dist=481406),TOX3(dist=781404)
chr14	12311889	12311889	T	C	8.47696e-06	intergenic	NONE(dist=NONE),NONE(dist=NONE)
chr14	17706816	17706816	G	A	8.50208e-06	intronic	ZNF423
chr14	9488240	9488240	G	A	8.50809e-06	intronic	CDH13
chr14	16435867	16435867	G	A	8.50825e-06	intergenic	LOC114117844(dist=80763),N4BP1(dist=75600)
chr14	12331671	12331671	G	A	8.5344e-06	intergenic	NONE(dist=NONE),NONE(dist=NONE)
chr14	15959387	15959387	A	G	8.5356e-06	intergenic	PHKB(dist=302764),ABCC12(dist=86265)
chr14	12046221	12046221	G	A	8.53735e-06	ncRNA_intronic	LOC121816471
chr14	13288794	13288794	G	A	8.56455e-06	intronic	ZFPM1
chr14	12299502	12299502	C	T	8.56733e-06	intergenic	NONE(dist=NONE),NONE(dist=NONE)
chr14	11635287	11635287	C	A	8.5809e-06	ncRNA_intronic	LOC121816467
chr14	15530649	15530649	A	G	8.58444e-06	intronic	PHKB
chr14	8657164	8657164	G	T	8.611e-06	intronic	CDH13
chr14	12281114	12281114	C	T	8.62543e-06	intergenic	NONE(dist=NONE),NONE(dist=NONE)
chr14	15294529	15294529	A	C	8.65792e-06	intronic	ITFG1
chr14	15294530	15294530	G	A	8.65792e-06	intronic	ITFG1
chr14	13456310	13456310	T	C	8.66512e-06	UTR3	SNAI3(XM_027977734.2:c.*2280A>G)
chr14	16686585	16686585	T	C	8.66764e-06	intergenic	N4BP1(dist=118090),LOC121816475(dist=73590)
chr14	16730463	16730463	T	C	8.68532e-06	intergenic	N4BP1(dist=161968),LOC121816475(dist=29712)
chr14	12404584	12404584	T	C	8.71312e-06	intergenic	NONE(dist=NONE),NONE(dist=NONE)
chr14	16683082	16683082	G	A	8.72327e-06	intergenic	N4BP1(dist=114587),LOC121816475(dist=77093)
chr14	16683089	16683089	G	A	8.72327e-06	intergenic	N4BP1(dist=114594),LOC121816475(dist=77086)
chr14	14148144	14148144	A	G	8.7559e-06	intronic	ZNF276
chr14	11808457	11808457	C	T	8.76542e-06	intergenic	LOC121816469(dist=91905),FOXF1(dist=75889)
chr14	9739054	9739054	C	T	8.78826e-06	intergenic	HSBP1(dist=35330),LOC114117858(dist=32450)
chr14	16685770	16685770	C	T	8.82324e-06	intergenic	N4BP1(dist=117275),LOC121816475(dist=74405)
chr14	16685789	16685789	T	C	8.82324e-06	intergenic	N4BP1(dist=117294),LOC121816475(dist=74386)
chr14	16685805	16685805	C	T	8.82324e-06	intergenic	N4BP1(dist=117310),LOC121816475(dist=74370)
chr14	10900533	10900533	C	T	8.85375e-06	intronic	GSE1
chr14	12405648	12405648	A	C	8.8545e-06	intergenic	NONE(dist=NONE),NONE(dist=NONE)
chr14	15513303	15513303	C	G	8.88637e-06	intronic	PHKB
chr14	13499998	13499998	A	C	8.88657e-06	intronic	PIEZO1
chr14	11812124	11812124	A	G	8.92215e-06	intergenic	LOC121816469(dist=95572),FOXF1(dist=72222)
chr14	16485651	16485651	A	G	8.95243e-06	intergenic	LOC114117844(dist=130547),N4BP1(dist=25816)
chr14	16743305	16743305	G	C	8.97284e-06	intergenic	N4BP1(dist=174810),LOC121816475(dist=16870)
chr14	12360026	12360026	G	A	8.98374e-06	intergenic	NONE(dist=NONE),NONE(dist=NONE)
chr14	15504058	15504058	A	C	8.99254e-06	intronic	PHKB
chr14	14507322	14507322	A	G	8.99398e-06	intergenic	SHCBP1(dist=46457),VPS35(dist=15529)
chr14	15029806	15029806	A	G	9.04522e-06	downstream	NETO2(dist=148)
chr14	15054624	15054624	T	G	9.04522e-06	intronic	NETO2
chr14	15128282	15128282	T	C	9.04522e-06	intronic	ITFG1
chr14	15133577	15133577	A	C	9.04522e-06	intronic	ITFG1
chr14	15136071	15136071	A	T	9.04522e-06	intronic	ITFG1
chr14	10640825	10640825	C	T	9.08571e-06	intergenic	CRISPLD2(dist=50573),ZDHHC7(dist=10887)
chr14	17275876	17275876	A	G	9.09102e-06	ncRNA_intronic	LOC114117874
chr14	12539205	12539205	G	A	9.0948e-06	intronic	ZCCHC14
chr14	16686484	16686484	A	G	9.10745e-06	intergenic	N4BP1(dist=117989),LOC121816475(dist=73691)
chr14	15043009	15043009	G	C	9.16113e-06	intronic	NETO2
chr14	16548548	16548548	C	A	9.17861e-06	intronic	N4BP1
chr14	16697039	16697039	C	T	9.18788e-06	intergenic	N4BP1(dist=128544),LOC121816475(dist=63136)
chr14	17810173	17810173	T	C	9.20853e-06	intergenic	ZNF423(dist=28128),CNEP1R1(dist=176399)
chr14	15478808	15478808	A	G	9.20884e-06	intronic	PHKB
chr14	11599715	11599715	T	C	9.26335e-06	ncRNA_intronic	LOC121816467
chr14	13462022	13462022	A	G	9.27785e-06	intronic	SNAI3
chr14	13653653	13653653	A	G	9.27975e-06	intronic	CBFA2T3
chr14	14542494	14542494	T	C	9.28665e-06	intronic	VPS35
chr14	11806748	11806748	C	T	9.33259e-06	intergenic	LOC121816469(dist=90196),FOXF1(dist=77598)
chr14	17705189	17705189	T	C	9.34113e-06	intronic	ZNF423
chr14	19318681	19318681	C	T	9.38754e-06	intergenic	LOC121816479(dist=158247),TOX3(dist=1104563)
chr14	17804556	17804556	G	A	9.38943e-06	intergenic	ZNF423(dist=22511),CNEP1R1(dist=182016)
chr14	15547225	15547225	A	G	9.40354e-06	intronic	PHKB
chr14	17260796	17260796	A	G	9.43801e-06	intergenic	LOC121816475(dist=482422),CBLN1(dist=3257)
chr14	16664416	16664416	T	A	9.45347e-06	intergenic	N4BP1(dist=95921),LOC121816475(dist=95759)
chr14	16656465	16656465	C	T	9.4547e-06	intergenic	N4BP1(dist=87970),LOC121816475(dist=103710)
chr14	16657368	16657368	G	A	9.4547e-06	intergenic	N4BP1(dist=88873),LOC121816475(dist=102807)
chr14	16677504	16677504	C	A	9.4858e-06	intergenic	N4BP1(dist=109009),LOC121816475(dist=82671)
chr14	16841515	16841515	A	G	9.48792e-06	intergenic	LOC121816475(dist=63141),CBLN1(dist=422538)
chr14	13371910	13371910	G	A	9.48824e-06	intergenic	ZFPM1(dist=43501),ZC3H18(dist=8572)
chr14	17817168	17817168	A	T	9.49576e-06	intergenic	ZNF423(dist=35123),CNEP1R1(dist=169404)
chr14	15494371	15494371	C	T	9.51939e-06	intronic	PHKB
chr14	11435667	11435667	T	C	9.52191e-06	ncRNA_intronic	LOC121816465
chr14	9709951	9709951	C	T	9.56548e-06	intergenic	HSBP1(dist=6227),LOC114117858(dist=61553)
chr14	9733927	9733927	T	C	9.59114e-06	intergenic	HSBP1(dist=30203),LOC114117858(dist=37577)
chr14	11763233	11763233	C	T	9.60566e-06	intergenic	LOC121816469(dist=46681),FOXF1(dist=121113)
chr14	17261010	17261010	G	A	9.60862e-06	intergenic	LOC121816475(dist=482636),CBLN1(dist=3043)
chr14	12355231	12355231	A	G	9.61444e-06	intergenic	NONE(dist=NONE),NONE(dist=NONE)
chr14	14531904	14531904	C	A	9.61732e-06	intronic	VPS35
chr14	17300408	17300408	G	C	9.61813e-06	ncRNA_intronic	LOC114117874
chr14	16758216	16758216	G	T	9.69354e-06	intergenic	N4BP1(dist=189721),LOC121816475(dist=1959)
chr4	74241843	74241843	A	G	9.69639e-06	intergenic	STEAP4(dist=227866),TEX47(dist=273703)
chr14	10481729	10481729	A	G	9.75668e-06	intergenic	USP10(dist=8255),CRISPLD2(dist=38472)
chr14	13455250	13455250	T	C	9.76305e-06	downstream	SNAI3(dist=782)
chr14	17810566	17810566	A	G	9.77333e-06	intergenic	ZNF423(dist=28521),CNEP1R1(dist=176006)
chr14	17556285	17556285	T	C	9.78826e-06	intronic	ZNF423
chr14	10156298	10156298	C	G	9.7894e-06	intronic	ATP2C2
chr14	10361532	10361532	C	T	9.7894e-06	intergenic	COTL1(dist=3276),KLHL36(dist=14789)
chr14	10640037	10640037	T	C	9.7894e-06	intergenic	CRISPLD2(dist=49785),ZDHHC7(dist=11675)
chr14	10645626	10645626	C	T	9.7894e-06	intergenic	CRISPLD2(dist=55374),ZDHHC7(dist=6086)
chr14	10677004	10677004	C	T	9.7894e-06	intronic	ZDHHC7
chr14	11203331	11203331	T	G	9.7894e-06	intronic	GINS2
chr14	11355258	11355258	G	A	9.7894e-06	intergenic	LOC101105179(dist=41060),IRF8(dist=3377)
chr14	11375470	11375470	G	C	9.7894e-06	intronic	IRF8
chr14	18291257	18291257	T	C	9.80892e-06	intronic	BRD7
chr14	11483834	11483834	G	A	9.8231e-06	intergenic	LOC121816465(dist=45126),LOC114117783(dist=40503)
chr14	20496048	20496048	T	C	9.83834e-06	intronic	TOX3
chr14	15355482	15355482	A	C	9.8556e-06	intronic	ITFG1
chr14	14520619	14520619	G	A	9.88893e-06	intergenic	SHCBP1(dist=59754),VPS35(dist=2232)
chr1	153918842	153918842	T	C	9.90808e-06	intronic	CADM2
chr1	153918856	153918856	A	C	9.90808e-06	intronic	CADM2
chr14	17799987	17799987	G	A	9.93408e-06	intergenic	ZNF423(dist=17942),CNEP1R1(dist=186585)
chr14	20436278	20436278	T	G	9.9524e-06	intronic	TOX3
chr14	9780963	9780963	T	C	9.97354e-06	intronic	MLYCD
